# Supplementary material for: Integrative network analyses of wilt transcriptome in chickpea reveal genotype dependent regulatory hubs in immunity and susceptibility
Source: Sci Rep. 2018 Apr 25;8:6528. doi: 10.1038/s41598-018-19919-5 (PMC5916944; doi:10.1038/s41598-018-19919-5)
Supplement: Supplementary file 2 — Supplementary Dataset 1 [file 41598_2018_19919_MOESM2_ESM.xls]

## Sheet: Fusarium Genes
Supplementary Dataset 1. The list of differentially expressed fungal genes.
Functional class	Accession*	Nomenclature	Symbol	Description	JG Control	JG 6hpi	JG 12hpi	JG 24hpi	JG 48hpi	JG 120hpi	WR Control	WR 6hpi	WR 12hpi	WR 24hpi	WR 48hpi	WR 120hpi
Chromatin structure and modifiers	GR915286	IRF526	pif1	ATP-dependent DNA helicase PIF1	-0.15	-3.02	-2.08	-2.34	-3.25	-2.61	-0.52	-1.85	-2.81	0	-2.66	0
Chromatin structure and modifiers	GR915150	IRF492	htbA	Histone H2B	0	0	0	1.57	3.08	0	0	0	3.97	0	0	0
Ionic homeostasis	GR914293	IRF357	vma-1	V-type proton ATPase catalytic subunit A	0	1.34	1.9	0	-1.35	-1.46	0	0	0	0	0	0
Ionic homeostasis	GR914510	IRF394	CVA69.24	V-type proton ATPase catalytic subunit A	0	0	0	0	0	0	0	0	0	1.49	0	1.45
ionic homeostasis	xxx	IRF1213	FOTG_11866	3-hydroxyphenylacetate 6-hydroxylase	0.55	-2.27	-2.14	0	0	0	-0.84	0	0	0	0	-2.13
Membrane transport	GR914014	IRF286	vcx1	Vacuolar calcium ion transporter	-0.82	0	0	0	1.53	2.11	0	0	0	0	0	2.53
Membrane transport	GR912343	IRF37	aac	ADP,ATP carrier protein	0.55	0	0	0	5.34	5.2	0.89	0	0	0	0	3.19
Membrane transport	GR913583	IRF230	SPAP7G5.06	Uncharacterized amino-acid permease P7G5.06	0.27	0	0	0	0	0	0.03	0	0	0	1.85	2.98
Membrane transport	GR913882	IRF262	yfiG	Putative metabolite transport protein YfiG	-0.68	0	0	0	6.27	6.21	0.13	0	2.87	4.29	0	5.33
Membrane transport	GR916053	IRF683	pma-1	Plasma membrane ATPase	0.17	0	-1.45	0	-1.64	-1.69	-0.02	0	0	0	0	-3.1
Membrane transport	GR914968	IRF468	PHO84	Inorganic phosphate transporter PHO84	0.1	3.36	3.29	0	4.01	5.25	-0.29	0	0	0	4.02	6.81
Membrane transport	GR916729	IRF852	pma1	Plasma membrane ATPase 1	0.68	0	0	0	0	0	0.1	0	0	0	0	-2.81
Metabolism	GR914151	IRF316	FOC4_g10014881	ATP synthase subunit e, mitochondrial	-0.22	-1.46	0	0	2.29	3.79	0	0	1.77	3.1	0	5.61
Metabolism	GR912356	IRF40	FOTG_02137	Phosphatidylserine decarboxylase	0	0	0	0	0	-1.66	0	0	0	0	0	0
Metabolism	GR913706	IRF250	TKT1	Transketolase 1 OS=Candida albicans	0.36	0	0	0	0	0	0	0	0	0	0	2.68
Metabolism	GR913556	IRF224	mrp-3	Dihydrolipoyllysine-residue acetyltransferase component of pyruvate dehydrogenase complex	0.05	0	0	0	0	-2.18	0.19	0	0	0	0	0
Metabolism	GR915555	IRF582	AGP2	General amino acid permease AGP2	-0.38	-3.47	-3.59	0	0	0	-0.74	0	0	0	0	0
Metabolism	GR914375	IRF370	EPHX2	Bifunctional epoxide hydrolase 2	0.32	-1.82	0	-2	0	0	0.88	-1.9	-1.37	0	0	0
Metabolism	GR917828	IRF1081	CLAH10	Aldehyde dehydrogenase	-0.75	-1.5	-2.31	0	0	0	0	0	0	0	0	0
Metabolism	GR914712	IRF421	ADH1_PEA	Alcohol dehydrogenase 1	0	2.53	3.72	2.91	2.8	5.3	-0.35	0	3.45	2.7	4.34	6.48
Metabolism	GR915521	IRF568	hmgA	Homogentisate 1,2-dioxygenase	0.07	0	0	0	-3.1	-1.5	-0.66	0	0	0	0	-1.9
Metabolism	GR915753	IRF630	niiA	Nitrite reductase [NAD(P)H]	-0.93	0	0	0	4.12	2.73	0	0	0	0	0	3.79
Metabolism	GR915025	IRF473	SSRG_02242	Alpha/beta hydrolase	0	0	0	0	3.7	4.57	0.26	0	2.23	3.67	2.9	5.22
Metabolism	GR914514	IRF395	atp2	ATP synthase subunit beta, mitochondrial	0	0	3.54	0	3.82	4.98	-0.18	0	0	0	4.38	5.81
Metabolism	GR916463	IRF780	Acaa1a	3-ketoacyl-CoA thiolase A, peroxisomal	0.8	0	0	-4.89	0	0	0.74	0	-1.51	0	-3.68	0
Metabolism	xxx	IRF1227	S4P0J6_9NEOP	H+ transporting ATP synthase beta subunit isoform 2	0	-2.03	0	0	0	0	0	0	0	0	0	0
Metabolism	xxx	IRF1253	pdcA	Pyruvate decarboxylase	0.7	0	0	0	0	0	0.13	0	0	0	-1.96	-2.39
Mitosis	GR914405	IRF376	ccg-6	Clock-controlled protein 6	0	0	0	0	-1.6	-1.55	-0.37	0	0	-2.79	0	0
Mitosis	xxx	IRF1199	mtr3	Exosome complex component mtr3	0.59	1.49	0	0	0	0	0.65	0	0	0	-2.43	-2.39
Nucleotide binding proteins	GR915944	IRF662	NOP12	Nucleolar protein 12	0.85	0	0	0	0	0	0	0	0	0	2.72	3.87
Nucleotide binding proteins	GR915845	IRF647	FOTG_05628	GTP-binding nuclear protein GSP1/Ran	-0.19	0	0	0	-2.81	-2.14	-0.14	0	0	0	0	0
Protein fate	GR914921	IRF461	PRE3	Proteasome subunit beta type-1	0	0	0	0	0	-1.78	0	0	0	0	0	0
Protein fate	GR914300	IRF360	rpt-2	Probable 26S protease regulatory subunit 4	0	0	0	0	0	0	-0.05	0	0	0	0	2.41
Protein fate	GR914206	IRF329	hsp30	30 kDa heat shock protein	0.27	2.75	0	3.04	3.5	3.75	0.27	0	1.86	3.68	4.03	6.95
Signal transduction	GR912322	IRF34	mpr1	Multistep phosphorelay regulator 1	0	1.97	0	0	0	0	0	0	0	0	0	0
Signal transduction	GR914371	IRF369	MBF1	Multiprotein-bridging factor 1	0.49	0	0	0	-4.03	-1.9	0	0	0	0	0	0
Transcription	xxx	IRF1167	FFUJ_01607	Probable 1,4-Benzoquinone reductase	0	0	-3.1	0	0	0	0	0	0	0	0	0
Translation	GR913313	IRF180	rps-29	40S ribosomal protein S29	0	0	0	0	0	-1.99	0	0	0	0	0	0
Translation	GR913468	IRF205	PODANS_6_10700	Podospora anserina S mat+ genomic DNA chromosome 6, supercontig 4	0	2.26	0	0	0	0	0	0	0	0	0	0
Translation	GR913911	IRF265	rps-25	40S ribosomal protein S25	0	0	0	0	-2.97	0	0	0	0	0	0	0
Translation	xxx	IRF1197	RPL10	60S ribosomal protein L10	0	4.2	0	0	0	0	0	0	0	0	0	0
Translation	xxx	IRF1231	RPL34	60S ribosomal protein L34	-0.24	0	0	0	0	0	0.28	0	0	0	0	-1.43
Miscellaneous	GR916200	IRF722	FVEG_07048	Uncharacterized protein	-0.57	0	0	0	0	0	0.16	0	0	0	0	-1.95
Miscellaneous	GR913145	IRF157	FOCG_18243	Uncharacterized protein	0	0	0	0	2.09	0	-0.5	0	0	0	0	3.99
Miscellaneous	GR914852	IRF448	FOWG_17411	Uncharacterized protein	-0.21	2.61	2.38	0	2.4	3.64	0	0	0	3.94	3.47	4.68
Miscellaneous	GR913318	IRF182	FOMG_18543	Uncharacterized protein	0.68	2.05	2.4	2.5	0	0	-0.41	2.37	2	0	0	0
Miscellaneous	GR913631	IRF234	FOQG_18869	Uncharacterized protein	0	0	0	0	4.42	5.12	0	0	0	0	0	4.52
Miscellaneous	GR917271	IRF925	FOTG_18500	Uncharacterized protein	-0.17	1.97	2.78	2.3	3.66	2.56	0.81	0	0	0	0	4.52
Miscellaneous	GR915066	IRF480	FOCG_17653	Uncharacterized protein	-0.06	0	0	2.49	2.83	2.08	0.51	0	2.96	3.19	0	3.97
Miscellaneous	GR914778	IRF435	FOXB_01853	Uncharacterized protein	-0.93	1.53	3.06	0	0	0	0	0	0	2.28	1.41	3.6
Miscellaneous	GR913395	IRF194	FOWG_09519	Uncharacterized protein	0	0	1.42	0	2.45	2.25	-0.12	0	0	0	0	0
Miscellaneous	GR914688	IRF414	FOTG_03227	Uncharacterized protein	0	0	0	0	0	-1.85	0	0	0	0	0	0
Miscellaneous	GR913420	IRF197	FOTG_11710	Uncharacterized protein	0.31	2.23	4.13	5.62	7.71	8.42	0.09	0	2.48	3.75	6.12	5.95
Miscellaneous	GR913287	IRF176	FOC1_g10008730	Uncharacterized protein	0	2.33	0	0	0	0	0	0	0	0	0	2.72
Miscellaneous	GR912351	IRF39	FFUJ_08858	Uncharacterized protein	-0.15	0	0	0	1.49	1.87	0	0	0	0	0	2.27
Miscellaneous	GR913967	IRF275	FOYG_17126	Uncharacterized protein	0.35	2.9	3.28	2.21	3.84	2.51	0.76	0	0	0	3.11	4.23
Miscellaneous	GR915155	IRF494	FOWG_13045	Uncharacterized protein	0.83	0	0	4.9	0	2.8	0	0	5.69	0	0	0
Miscellaneous	GR914167	IRF322	FOTG_18082	Uncharacterized protein	-0.28	2.26	0	3.04	4.11	4.08	-0.08	0	1.87	2.83	4.78	6.37
Miscellaneous	GR913615	IRF232	FOXB_11117	Uncharacterized protein	0	0	2.29	0	5.39	5.87	0	0	2	3.5	2.95	6.18
Miscellaneous	GR914309	IRF363	FOQG_06286	Uncharacterized protein	0	0	0	0	1.61	2.84	0	0	-1.43	0	0	0
Miscellaneous	GR913177	IRF162	FOWG_17817	Uncharacterized protein	0.65	1.68	4.04	1.93	6.67	0	0.48	0	1.35	3.07	3.58	4.01
Miscellaneous	GR913954	IRF273	FOC4_g10010255	Uncharacterized protein	0	0	1.44	2.63	3.35	4.29	-0.54	0	0	3.39	5.14	5.92
Miscellaneous	GR916380	IRF765	FOTG_11156	Uncharacterized protein	0	0	0	0	2.51	1.73	0.22	0	0	0	0	1.5
Miscellaneous	GR913357	IRF189	FOTG_17737	Uncharacterized protein	-0.48	0	0	0	0	0	0	0	0	0	0	3.64
Miscellaneous	GR912781	IRF74	FOC4_g10013198	Uncharacterized protein	0.11	-1.67	0	-1.55	0	-2.38	-0.38	0	0	0	0	-2.06
Miscellaneous	GR912873	IRF100	FOIG_14252	Uncharacterized protein	0.19	0	0	0	0	0	0.14	0	2.28	0	0	0
Miscellaneous	GR913664	IRF240	FOCG_17653	Uncharacterized protein	-0.93	1.75	2.77	5.09	5.62	8.28	0.18	0	2.42	4.46	0	6.49
Miscellaneous	GR914048	IRF294	C0PBT7_MAIZE	Uncharacterized protein	0	0	0	0	-1.82	-2.54	0	0	0	0	0	-1.59
Miscellaneous	GR913187	IRF164	FOWG_17411	Uncharacterized protein	0	0	3.14	0	3.67	3.92	0	3.47	4.03	4.48	4.55	4.12
Miscellaneous	GR917400	IRF964	FOTG_13167	Uncharacterized protein	-0.32	0	0	0	-1.52	0	0.24	0	0	0	0	-1.33
Miscellaneous	xxx	IRF1122	FOWG_17817	Uncharacterized protein	-0.68	1.35	0	0	3.88	3.59	-0.19	0	0	3.48	3.71	5.63
Miscellaneous	xxx	IRF1126	FOC1_g10014868	Uncharacterized protein	-0.85	1.76	0	0	0	0	0	0	0	0	0	0
Miscellaneous	xxx	IRF1170	FPSE_05638	Uncharacterized protein	0	0	1.65	0	2.34	0	0.37	0	0	0	0	0
Miscellaneous	xxx	IRF1254	FOCG_17653	Uncharacterized protein	-0.82	0	0	6.95	0	0	0	0	2.16	0	0	0
Miscellaneous	xxx	IRF1266	FOXG_02227	Uncharacterized protein	-0.45	0	0	0	0	-1.4	0.28	0	0	0	-1.89	-1.83
Miscellaneous	xxx	IRF1152	FOWG_17817	Uncharacterized protein	0	0	2.52	0	4.02	3	0.39	-2.54	0	0	4.71	6.15
* indicates accession number deposited in the NCBI dbEST under 'Lib Name', LIBEST_024968 and LIBEST_024969

## Sheet: DEGs
Supplementary Dataset 1. The list of differentially expressed genes of chickpea invaded with Fusarium.
Functional class	Accession*	Nomenclature	Symbol	Description	JG Control	JG 6hpi	JG 12hpi	JG 24hpi	JG 48hpi	JG 120hpi	WR Control	WR 6hpi	WR 12hpi	WR 24hpi	WR 48hpi	WR 120hpi
Cell growth and death	GR914034	IRF290	SKP1A	SKP1-like protein 1A	0	3.46	4.11	4.74	5.24	0	-0.43	-2.5	2.28	2.65	5.32	6.7
cell growth and death	GR914040	IRF291	AMC2	Metacaspase-2	0.67	-1.58	0	0	0	0	-0.38	0	0	0	0	0
Cell growth and death	GR914552	IRF398	Q1EG65_MESMA	Sodium toxin peptide BmKTb	0	-1.63	0	0	0	0	0	0	0	0	0	0
Cell growth and death	GR915302	IRF529	CDC25	Dual specificity phosphatase Cdc25	0	0	0	-1.88	-1.65	0	-0.81	0	0	0	0	-1.79
Cell growth and death	GR917739	IRF1053	B2BAK7_LILLO	Putative senescence-associated protein	0	0	0	0	1.87	0	0.48	0	0	0	0	2.36
Cell growth and death	GR917935	IRF1107	Pa2g4	Proliferation-associated protein 2G4	0.42	0	0	0	0	0	0	0	0	0	0	-2.02
Cell rescue and defense	GR913059	IRF141	CHIT_PHAVU	Endochitinase	-0.5	0	0	0	2.66	2.51	0.97	0	0	0	0	0
Cell rescue and defense	GR913075	IRF147	HIPP26	Heavy metal-associated isoprenylated plant protein 26	0	-2.09	0	-1.41	0	0	0.17	-2.31	0	0	0	0
Cell rescue and defense	GR913311	IRF179	At2g38010	Neutral ceramidase	0	-1.58	-1.69	0	0	-1.82	0.2	0	0	0	0	0
Cell rescue and defense	GR913330	IRF184	CERK	Ceramide kinase	-0.51	0	0	0	0	-2.16	0	0	0	0	0	0
Cell rescue and defense	GR913529	IRF218	DREB1E	Dehydration-responsive element-binding protein 1E	0.56	0	1.99	0	-1.81	-1.38	0.24	0	0	0	0	0
Cell rescue and defense	GR913636	IRF236	rscc	Basic endochitinase C	-0.23	0	1.54	1.85	0	0	0.13	1.58	0	0	0	0
Cell rescue and defense	GR913874	IRF261	EXLB1	Expansin-like B1	-0.69	1.42	0	0	0	0	0	0	0	0	0	0
Cell rescue and defense	GR914067	IRF298	MT1_CICAR	Metallothionein-like protein 1	0.95	0	0	0	0	0	0.09	0	-1.83	-1.51	0	0
Cell rescue and defense	GR914291	IRF355	Usp	Putative universal stress protein	-0.65	1.66	2.31	0	0	0	-0.15	0	0	0	2.37	3.46
Cell rescue and defense	GR914860	IRF451	TLP1_PRUPE	Thaumatin-like protein 1	0	2.02	2.78	2.23	0	0	0.15	2.81	0	0	0	0
Cell rescue and defense	GR914872	IRF453	HIR2	Hypersensitive-induced response protein 2	0	0	0	0	-2.47	0	-0.59	0	0	0	0	0
Cell rescue and defense	GR914929	IRF462	AGP16	Arabinogalactan peptide 16	0.52	0	0	0	0	-1.84	0	0	0	0	0	0
Cell rescue and defense	GR912049	IRF18	MTR_7g090630	Polyadenylate-binding protein-interacting protein	0	-2.43	0	0	0	0	0	0	0	0	0	0
Cell rescue and defense	GR915038	IRF476	DRR4_PEA	Disease resistance response protein DRRG49-C	0.41	0	0	1.35	0	0	0.52	0	1.53	0	0	0
Cell rescue and defense	GR915159	IRF496	CID7	Polyadenylate-binding protein-interacting protein 7	0	0	0	0	0	0	0.1	0	0	0	0	-1.38
Cell rescue and defense	GR915221	IRF507	P83343	Pathogenesis-related protein PR-4	-0.48	-2.21	-1.86	0	0	-1.92	0.39	0	0	0	0	-1.61
Cell rescue and defense	GR915547	IRF579	Os02g0491600	Putative germin-like protein 2-1	0	0	0	0	-1.49	0	-0.18	0	0	0	-1.5	-1.88
Cell rescue and defense	GR912417	IRF46	GAUT5	Probable galacturonosyltransferase 5	0.47	0	0	0	0	0	-0.12	0	3.56	0	0	0
Cell rescue and defense	GR915649	IRF604	D3YBC2_TRIRP	Dehydrin b	0.68	0	0	-1.62	-1.91	-1.67	0.9	0	-1.59	0	0	0
Cell rescue and defense	GR915785	IRF635	CHIT2_TULBA	Chitinase 2	-0.15	-2.86	-1.58	-4.3	-2.54	-1.54	-0.25	0	-2.2	0	0	0
Cell rescue and defense	GR915793	IRF636	tolB	Protein TolB	-0.75	0	0	0	-1.55	-1.32	0.16	0	0	0	0	0
Cell rescue and defense	GR915890	IRF654	ALIS3	ALA-interacting subunit 3	-0.93	-2.68	0	0	-2.01	0	-0.2	0	0	0	0	0
Cell rescue and defense	GR916002	IRF673	MtN12	MtN12 protein	0.43	0	0	0	1.33	0	-0.04	0	0	0	2.02	3.1
Cell rescue and defense	GR916069	IRF688	MSPR10-1	Class-10 pathogenesis-related protein 1	0	0	0	0	0	0	0	0	4.04	0	0	0
Cell rescue and defense	GR916089	IRF695	RBP47	Polyadenylate-binding protein RBP47	0.64	-1.73	-2.25	0	-1.54	0	0.11	0	-1.46	-3.59	0	0
Cell rescue and defense	GR916257	IRF739	BOB2	Protein BOBBER 2	0	0	0	1.72	0	0	0	0	3.25	2.01	0	0
Cell rescue and defense	GR916466	IRF781	GIF1	GRF1-interacting factor 1	-0.88	-2.84	-3.22	1.39	-1.55	0	-0.95	0	0	0	0	0
Cell rescue and defense	GR916488	IRF787	ERD3	Probable methyltransferase PMT21	0	0	0	0	3.27	0	0	0	0	0	0	0
Cell rescue and defense	GR916521	IRF795	CID7	Polyadenylate-binding protein-interacting protein 7	0	0	-1.55	0	0	0	-0.65	0	0	0	-1.49	-2.06
Cell rescue and defense	GR916571	IRF813	At5g01750	Protein LURP-one-related 15	-0.64	0	0	6	0	0	-0.12	0	1.76	0	0	0
Cell rescue and defense	GR916748	IRF856	TSJT1	Stem-specific protein TSJT1	0	0	0	0	0	0	0.23	0	0	0	0	-1.37
Cell rescue and defense	GR916894	IRF884	AHA	Agglutinin	-0.1	-1.64	0	0	0	0	0.05	-2.07	0	-3.09	0	0
Cell rescue and defense	GR917069	IRF920	LOL1	Protein LOL1	-0.91	0	0	0	-1.98	-2	-0.47	0	0	0	-1.88	0
Cell rescue and defense	GR917300	IRF933	At1g02140	Protein mago nashi homolog	0	0	0	0	-2.19	0	-0.48	0	0	0	0	-2.3
Cell rescue and defense	GR917334	IRF946	At5g08350	GEM-like protein 4	0	0	0	0	0	-1.73	0	0	0	0	0	0
Cell rescue and defense	GR917542	IRF999	ATG8E	Autophagy-related protein 8e	0.09	-1.56	0	0	0	0	0.14	0	0	0	0	0
Cell rescue and defense	GR917601	IRF1015	SBP1	Selenium-binding protein 1	0	0	0	0	0	0	-0.06	0	-1.93	-1.95	-2.3	0
Cell rescue and defense	GR917651	IRF1028	BPS1	Protein BPS1, chloroplastic	0	-2.16	-2.99	0	-1.41	0	-0.59	0	0	0	0	0
Cell rescue and defense	GR917722	IRF1046	ALIS3	ALA-interacting subunit 3	0	-2.1	-2.81	0	0	0	-0.71	0	0	0	0	0
Cell rescue and defense	GR917723	IRF1047	At3g01520	Universal stress protein A-like protein	0	0	0	1.34	5.76	0	0.21	0	1.99	0	4.68	5.73
Cell rescue and defense	GR917756	IRF1059	SbHRGP3	Extensin	-0.21	0	0	0	0	0	-0.26	0	-2.07	0	-1.55	-2.6
Cell rescue and defense	GR917800	IRF1071	SBP2	Selenium-binding protein 2	0	1.34	0	0	0	0	-0.25	0	0	0	-2.75	-3.44
Cell rescue and defense	GR917819	IRF1079	O65760_CICAR	Extensin	-0.94	0	-2.15	-2.42	0	0	0	0	-3.15	0	0	-2.16
Cell rescue and defense	GR917864	IRF1092	ATG5	Autophagy protein 5	-0.52	0	0	0	0	0	0	0	0	0	0	-1.89
Cell rescue and defense	GR917883	IRF1099	COR413PM1	Cold-regulated 413 plasma membrane protein 1	-0.93	2.01	0	-2.04	-1.44	0	0	0	-2.21	0	-4.29	-2.94
Cell rescue and defense	GR917994	IRF1114	SBP1	Selenium-binding protein 1	0	1.44	1.51	0	2.25	1.36	0	0	0	0	0	0
Cell rescue and defense	GR912826	IRF89	RBP45	Polyadenylate-binding protein RBP45	-0.68	-3.5	-3.33	0	0	0	0.87	0	0	-2.73	-1.89	-1.68
Cell rescue and defense	GR912921	IRF110	RFS2	Probable galactinol--sucrose galactosyltransferase 2	-0.6	0	0	0	6.53	0	0	0	0	0	0	5.22
Cell rescue and defense	GR912939	IRF113	GER5	Germin-like protein 8-14	-0.12	0	0	-2.42	0	0	-0.18	0	-4.15	-1.85	0	0
Cell rescue and defense	sp|P27047|DRR4_PEA	IRF1202	DRR4_PEA	Disease resistance response protein DRRG49-C	0.52	0	0	2.45	0	0	0.61	0	1.85	0	0	0
Cell rescue and defense	emb|X13383.1|PSDRR1	IRF1186	DRR49A	Disease resistance response protein Pi49	0	0	0	1.66	0	0	0.41	0	1.33	0	0	0
Cell rescue and defense	emb|CAC18803.1|	IRF1175	PR1_PHAVU	Pathogenesis-related protein 1	0	0	0	1.75	0	0	-0.3	0	1.57	0	2.06	3.81
Cell rescue and defense	emb|CAE51954.1|	IRF1124	PR1C_TOBAC	Pathogenesis-related protein 1C	0	0	1.9	0	0	0	-0.4	0	1.61	0	0	-1.43
Cell rescue and defense	gb|AAR13304.1|	IRF1212	COB	Protein COBRA	-0.75	-3.45	-3.12	0	0	-1.38	0.5	0	0	0	0	0
Cell wall metabolism	GR913931	IRF270	PGIP	Polygalacturonase inhibitor	0	0	0	1.6	0	0	0.08	0	1.8	0	0	0
Cell wall metabolism	GR914010	IRF285	IML1	Vacuolar membrane-associated protein IML1	0	0	0	0	-2.38	-2.06	-0.21	0	0	0	0	-1.65
Cell wall metabolism	GR914226	IRF335	PME41	Pectinesterase 41	0	0	0	0	0	0	0	0	0	0	1.55	4.22
Cell wall metabolism	GR914942	IRF465	BP19	Probable pectinesterase/pectinesterase inhibitor	0.17	0	0	0	4.24	0	0	0	0	0	0	3.81
Cell wall metabolism	GR914974	IRF469	XTH32	Probable xyloglucan endotransglucosylase/hydrolase protein 32	-0.46	0	0	0	0	2.08	0	0	0	0	0	1.44
Cell wall metabolism	GR915307	IRF530	GSVIVT00026920001	Probable polygalacturonase	0.71	-2.3	-1.97	0	0	0	-0.39	0	0	0	0	0
Cell wall metabolism	GR915333	IRF534		Glucan endo-1,3-beta-glucosidase	0.1	0	0	0	0	-2.37	0	0	2.56	0	0	0
Cell wall metabolism	GR915711	IRF620	GSVIVT00026920001	Probable polygalacturonase	-0.63	0	0	1.77	0	0	0	0	1.4	0	0	0
Cell wall metabolism	GR916651	IRF831	GP1	Polygalacturonase-1 non-catalytic subunit beta	0	-2.21	0	0	0	0	0	0	0	0	0	0
Cell wall metabolism	GR917420	IRF972	At1g48100	Polygalacturonase At1g48100	0.25	1.53	2.7	0	-1.44	0	0	2.16	0	0	0	0
Cell wall metabolism	ref|NP_567126.1|	IRF1205	GSVIVT00026920001	Probable polygalacturonase	0.09	0	0	0	-2.67	-1.77	0.11	0	0	0	-1.42	-3.23
Chromatin structure and modifiers	GR915396	IRF553	MTR_4g017150	Nuclear matrix protein	0.56	2.93	2.96	0	4.47	4.62	0	0	0	0	4.49	6.49
Chromatin structure and modifiers	GR915945	IRF663	HTB1	Histone H2B.1	-0.59	0	0	0	0	-1.66	0	0	0	0	0	0
Chromatin structure and modifiers	gb|AC148343.2|	IRF1268	MTR_7g099880	Nuclear pore complex protein Nup205	-0.81	0	0	0	-1.4	-1.32	0	0	0	0	-2.71	-1.81
Chromatin structure and modifiers	GR913343	IRF186	GIP	Copia protein	-0.73	0	0	0	1.6	0	0	0	0	0	0	6.74
Chromatin structure and modifiers	GR913397	IRF195	MTR_5g023060	Scaffold attachment factor B1	-0.07	0	0	0	-1.99	-1.53	0.29	0	0	0	0	-2.09
Chromatin structure and modifiers	GR913431	IRF200	HDT1	Histone deacetylase HDT1	0	0	0	0	-1.44	0	0.18	0	0	0	-1.41	-2.54
Chromatin structure and modifiers	GR914238	IRF338	DBP2	ATP-dependent RNA helicase DBP2	-0.41	0	0	0	0	-1.72	0	0	0	0	0	0
Chromatin structure and modifiers	GR914653	IRF408	Os03g0743400	Probable histone H2A variant 3	0.2	0	0	0	-1.69	0	-0.16	0	0	-1.77	-1.36	0
Chromatin structure and modifiers	GR914843	IRF446	AGO4	Protein argonaute 4	-0.29	1.71	0	0	3.53	5.11	0	0	2.55	0	2.32	5.03
Chromatin structure and modifiers	GR912067	IRF19	hh3	Histone H3	-0.53	0	0	0	-1.5	0	0	0	0	0	0	-1.98
Chromatin structure and modifiers	GR915140	IRF489	insB4	Insertion element IS1 4 protein InsB	-0.32	0	0	4.13	0	0	0.66	0	4.34	0	0	0
Chromatin structure and modifiers	GR915210	IRF504	HDA2	Histone deacetylase 2	-0.62	0	0	1.78	-1.93	-1.53	0	0	5.65	0	0	0
Chromatin structure and modifiers	GR915523	IRF569	HMGB1	High mobility group B protein 1	0	0	0	0	0	0	0.22	-1.38	0	-1.94	0	0
Chromatin structure and modifiers	GR915975	IRF670	HDT1	Histone deacetylase HDT1	-0.13	0	-3.01	0	0	0	0	0	0	0	0	-1.55
Chromatin structure and modifiers	GR916523	IRF796	HTR4	Histone H3.3	-0.57	-2.48	-3.1	0	0	0	-0.5	0	-1.4	0	0	0
Chromatin structure and modifiers	GR917272	IRF926	O65758_CICAR	Histone H1	0	-1.59	0	-1.5	0	0	0.45	0	0	0	0	-2.78
Chromatin structure and modifiers	emb|AJ306828.1|PTR306828	IRF1131	pfh1	ATP-dependent DNA helicase pfh1	-0.29	0	1.65	0	2.52	3.18	0	0	0	3.97	2.85	3.4
Cytoskeleton	GR913544	IRF222	At3g05520	F-actin-capping protein subunit alpha	-0.3	3.03	4.74	4.59	6.28	6.24	0.17	0	3.05	4.04	4.48	5.89
Cytoskeleton	GR914856	IRF449	TUBB7	Tubulin beta-7 chain	-0.59	-2.52	-2.99	0	-1.44	0	-0.93	0	0	0	0	0
Cytoskeleton	GR915055	IRF478	Q39821	Dynamin-related protein 12A	0	0	0	0	0	-1.37	0.82	0	0	0	0	0
Cytoskeleton	GR915335	IRF536	PRO5	Profilin-5	-0.73	0	1.56	0	0	0	0.17	0	0	0	1.56	2.06
Cytoskeleton	GR915375	IRF550	myoK	Myosin IK	-0.29	0	0	0	0	0	0	0	0	0	1.46	2.33
Cytoskeleton	GR915946	IRF664	MAP70.4	Microtubule-associated protein 70-4	-0.24	0	0	0	0	0	0.68	0	0	0	0	-1.39
Cytoskeleton	GR916122	IRF701	TUBA1	Tubulin alpha-1 chain	-0.84	-3.05	0	0	-2.38	-1.47	-0.03	0	-2.1	0	0	0
Cytoskeleton	GR916144	IRF707	ANN5	Annexin D5	0	0	0	0	0	0	0	0	0	0	0	-1.41
Cytoskeleton	GR916508	IRF791	nudG	Dynein light chain, cytoplasmic	0	0	0	0	0	0	0	0	0	0	0	-2.65
Cytoskeleton	GR917041	IRF916	TUBB3	Tubulin beta-3 chain	0	0	0	0	0	1.39	0.16	0	0	0	0	0
Cytoskeleton	GR917325	IRF942	ACT7	Actin-7	-0.01	0	0	0	-1.38	0	-0.39	0	0	0	0	-1.52
Cytoskeleton	GR912680	IRF68	ADF6	Actin-depolymerizing factor 6	0	0	0	0	0	0	-0.45	0	0	0	0	1.89
Cytoskeleton	GR912760	IRF71	TUBB7	Tubulin beta-7 chain	-0.4	0	0	0	0	0	-0.39	0	-1.41	0	0	0
Cytoskeleton	dbj|AP004982.1|	IRF1252	Q6VAF7	Tubulin beta-5 chain	0.78	0	0	0	3.99	0	0.39	0	0	0	3.54	5.08
Hormone responsive	GR913071	IRF146	PHYA	Phytochrome A	-0.73	-1.39	0	0	0	0	0	0	0	0	0	0
Hormone responsive	GR913273	IRF173	MTR_5g016310	Indole-3-acetic acid-amido synthetase GH3.3	0.03	0	0	0	0	0	0.2	0	0	0	0	-2.45
Hormone responsive	GR913607	IRF231	IAA13	Auxin-responsive protein IAA13	0	0	0	0	0	0	0	0	0	0	0	2.29
Hormone responsive	GR913764	IRF255	IAA14	Auxin-responsive protein IAA14	-0.69	0	0	0	0	-2.72	0.08	0	0	0	0	0
Hormone responsive	GR913991	IRF280		Auxin-induced protein X10A	0	0	0	2.29	0	0	0	0	0	0	0	3.37
Hormone responsive	GR914025	IRF288	ACO1	1-aminocyclopropane-1-carboxylate oxidase 1	0.4	0	3	0	0	0	-0.65	2.45	0	0	0	0
Hormone responsive	GR914283	IRF351	ERF071	Ethylene-responsive transcription factor ERF071	0	0	1.45	1.38	0	0	0.56	0	0	0	0	-1.43
Hormone responsive	GR914438	IRF382	GH3.3	Indole-3-acetic acid-amido synthetase GH3.3	0.09	0	2.67	2.52	1.44	1.9	0	0	0	0	0	0
Hormone responsive	GR914573	IRF402	MSBP1	Membrane steroid-binding protein 1	0	-1.37	0	0	0	0	-0.15	0	0	0	0	0
Hormone responsive	GR915158	IRF495	BAK1	BRASSINOSTEROID INSENSITIVE 1-associated receptor kinase 1	0	0	0	4.85	0	0	0.28	0	4.3	0	0	0
Hormone responsive	GR915276	IRF521	VBF	F-box protein VBF	0.59	0	0	0	-1.91	-2.33	-0.08	0	0	0	0	0
Hormone responsive	GR915338	IRF538	ERF5	Ethylene-responsive transcription factor 5	0	2.39	0	0	4.47	4.98	0	0	0	0	5.05	6.83
Hormone responsive	GR915877	IRF651	MP3	Probable steroid-binding protein 3	0	0	-1.82	0	0	0	0	0	0	0	0	0
Hormone responsive	GR915905	IRF656	FYPP3	Phytochrome-associated serine/threonine-protein phosphatase 3	-0.63	-2.48	0	0	0	0	0.47	0	0	0	0	0
Hormone responsive	GR916241	IRF735	GA2OX1	Gibberellin 2-beta-dioxygenase 1	0	0	0	0	-1.9	0	-0.12	0	0	0	0	-1.83
Hormone responsive	GR916247	IRF737	RAP2-4	Ethylene-responsive transcription factor RAP2-4	0	0	-1.4	0	0	0	0	0	0	0	0	0
Hormone responsive	GR916248	IRF738	ETR2	Ethylene receptor 2	-0.95	0	0	0	0	0	0	0	-2.29	0	0	0
Hormone responsive	GR916386	IRF766	BIG	Auxin transport protein BIG	0	0	0	0	0	0	0.09	0	0	-1.37	0	-1.33
Hormone responsive	GR916561	IRF810	Arf79F	ADP-ribosylation factor 1	0	0	0	7.09	0	0	0.03	0	2.39	0	0	0
Hormone responsive	GR916610	IRF823	ARG2	Indole-3-acetic acid-induced protein ARG2	0	1.54	0	0	2.69	3.66	0.87	0	0	0	1.42	0
Hormone responsive	GR916626	IRF826	GID1B	Gibberellin receptor GID1B	0	0	0	-1.88	0	0	-0.2	0	0	-1.45	0	1.41
Hormone responsive	GR917427	IRF973	ARF2-B	ADP-ribosylation factor 2-B	0.28	0	0	0	-1.62	0	-0.4	0	0	0	0	-1.58
Hormone responsive	GR917442	IRF975	ARF1	ADP-ribosylation factor 1	0.47	0	0	0	-1.87	0	-0.02	0	0	0	-1.67	0
Hormone responsive	GR917696	IRF1038	ARF	ADP-ribosylation factor 2	0	0	0	0	0	0	0.75	0	-1.58	-1.45	0	0
Hormone responsive	GR917721	IRF1045	ABR18_PEA	ABA-responsive protein ABR18	0	0	1.4	2.23	2.64	1.38	0.36	0	3.04	0	0	0
Hormone responsive	GR912805	IRF81	COI1	Coronatine-insensitive protein 1	0	0	0	0	0	1.42	0.42	0	0	0	0	0
Hormone responsive	GR912840	IRF93	ARF1	ADP-ribosylation factor 1	0.37	0	0	0	0	-1.73	0	0	0	0	0	0
Hormone responsive	gb|AC169513.3|	IRF1119	At1g04380	1-aminocyclopropane-1-carboxylate oxidase homolog 7	-0.33	0	0	0	0	0	0.01	0	0	-2.09	0	0
Ionic homeostasis	GR913077	IRF148	GSTL3	Glutathione S-transferase L3	-0.33	0	0	0	0	0	0.13	-1.75	-2.59	0	0	0
Ionic homeostasis	GR913421	IRF198	CYP93C2	2-hydroxyisoflavanone synthase	0.34	0	0	0	3.31	3.83	-0.08	0	1.44	2.24	1.78	0
Ionic homeostasis	GR913438	IRF202	NDA2	Internal alternative NAD(P)H-ubiquinone oxidoreductase A2	0.41	0	0	2.09	0	0	0	0	0	0	0	3.05
Ionic homeostasis	GR913808	IRF259	MLP43	MLP-like protein 43	0.24	-2.64	0	0	-2.45	-1.82	-0.27	-1.37	-2.3	-2.06	-2.01	-2.49
Ionic homeostasis	GR913980	IRF278	CYTB5-A	Cytochrome b5 isoform A	-0.28	0	0	0	0	0	-0.6	0	-2.74	0	0	-2
Ionic homeostasis	GR914001	IRF282	HSP26-A	Probable glutathione S-transferase	0.12	0	0	3.45	0	0	0	0	0	0	0	2.85
Ionic homeostasis	GR914058	IRF295	OLA1	Obg-like ATPase 1	0	2.52	3.37	5.34	6.22	7.92	-0.02	0	2.84	3.94	5.26	6.08
Ionic homeostasis	GR914079	IRF300	CYP86A1	Cytochrome P450 86A1	0.61	0	1.74	0	1.98	2.18	0.11	0	0	3.19	3.93	5.1
Ionic homeostasis	GR914095	IRF304	PER12	Peroxidase 12	-0.08	0	0	0	1.89	0	0	1.65	0	1.95	0	2.99
Ionic homeostasis	GR914111	IRF307	VHA-F	V-type proton ATPase subunit F	0	0	2.03	0	1.64	2.51	-0.22	0	0	0	0	0
Ionic homeostasis	GR914125	IRF311	pod	Peroxidase 15	0.87	0	0	0	0	0	0.31	0	0	-1.72	0	0
Ionic homeostasis	GR914246	IRF341	CYP76B1	7-ethoxycoumarin O-deethylase	0.34	0	0	-3.16	-1.53	0	-0.54	0	-2.6	0	0	0
Ionic homeostasis	GR914258	IRF345	CYP71BL2	Costunolide synthase	0.87	0	0	0	1.38	0	0	0	0	3.46	0	4.05
Ionic homeostasis	GR914390	IRF374	PRXC1B	Peroxidase C1B	-0.29	0	0	0	-1.74	0	-0.4	0	0	0	0	0
Ionic homeostasis	GR914836	IRF444	MTR_1g072830	Transmembrane protein	-0.67	0	0	0	-3.43	-1.92	0	0	0	0	0	0
Ionic homeostasis	GR911912	IRF4	HRPA2	Peroxidase A2	0	0	0	0	0	0	-0.01	0	0	0	0	-2.07
Ionic homeostasis	GR911928	IRF5	RBOHB	Respiratory burst oxidase homolog protein B	0	-1.9	-3.23	0	0	0	-0.95	0	0	0	0	0
Ionic homeostasis	GR912018	IRF15	VPS20.2	Vacuolar protein sorting-associated protein 20 homolog 2	-0.88	0	-1.85	0	0	0	0.57	0	0	0	-1.42	0
Ionic homeostasis	GR912192	IRF25	VHA-C5	V-type proton ATPase 16 kDa proteolipid subunit c5	-0.48	0	0	0	0	0	-0.1	0	0	0	0	-2.39
Ionic homeostasis	GR912209	IRF27	VHA-D1	V-type proton ATPase subunit d1	0.89	0	-2.3	0	0	0	-0.55	0	0	0	0	-1.5
Ionic homeostasis	GR912231	IRF30	PNC2	Cationic peroxidase 2	0.04	0	0	0	1.95	0	0	0	0	0	0	0
Ionic homeostasis	GR915059	IRF479	CYTB5-A	Cytochrome b5 isoform A	0	0	0	0	0	0	0.4	0	0	0	0	-1.8
Ionic homeostasis	GR915250	IRF515	TRX1	Thioredoxin H1	0.21	0	0	0	-1.92	0	-0.02	0	0	-2.74	-1.58	-2.13
Ionic homeostasis	GR915386	IRF551	pod	Peroxidase 15	-0.87	0	0	0	0	-1.49	0	0	0	0	0	0
Ionic homeostasis	GR915556	IRF583	CYP71A1	Cytochrome P450 71A1	0	0	0	0	2.4	1.76	0.12	0	0	0	0	0
Ionic homeostasis	GR915561	IRF584	CYP76B10	Geraniol 8-hydroxylase	-0.72	0	0	0	0	0	0	0	0	-1.37	0	0
Ionic homeostasis	GR915830	IRF644	PER42	Peroxidase 42	-0.66	0	0	-3.23	0	0	0	0	-4.5	0	0	0
Ionic homeostasis	GR915969	IRF668	ARPN	Basic blue protein	0	1.54	1.52	0	2.22	2.31	0	0	2.32	0	2.08	1.7
Ionic homeostasis	GR916058	IRF684	pod	Peroxidase 15	-0.2	0	-2.79	2.99	0	0	-0.33	0	2.91	0	0	0
Ionic homeostasis	GR916127	IRF704	Q5QIA9_VIGUN	Peroxisomal ascorbate peroxidase	0	0	0	0	0	0	-0.15	0	0	0	0	-1.57
Ionic homeostasis	GR916271	IRF744	SODCC1	Superoxide dismutase [Cu-Zn] 1	-0.98	-1.45	0	0	0	0	-0.26	0	0	-3	-1.58	-1.34
Ionic homeostasis	GR916315	IRF754	VHA-H	V-type proton ATPase subunit H	-0.65	0	0	0	0	0	0.31	0	0	0	0	-2.22
Ionic homeostasis	GR916471	IRF782	CYP76C4	Cytochrome P450	-0.58	3.87	2.7	0	7.21	7.23	0.59	0	0	0	5.16	0
Ionic homeostasis	GR916489	IRF788	At1g60420	Probable nucleoredoxin 1	0	0	0	0	0	0	0.16	0	-1.63	-2.48	-1.45	-1.85
Ionic homeostasis	GR916540	IRF803	PARA	Probable glutathione S-transferase parA	0	0	0	1.57	0	0	0	-1.41	0	0	0	-1.94
Ionic homeostasis	GR916594	IRF818	NSF	Vesicle-fusing ATPase	-0.13	-2.44	-2.8	0	0	0	0	0	0	0	0	0
Ionic homeostasis	GR916691	IRF841	PULR_MENPI	(+)-pulegone reductase	0.44	0	-4.35	0	0	0	-0.33	0	0	0	-2.98	-3.2
Ionic homeostasis	GR916829	IRF872	COI	Cytochrome c oxidase subunit 1	0.62	0	0	0	0	0	-0.4	0	-2.02	-1.93	0	0
Ionic homeostasis	GR916833	IRF873	PER42	Peroxidase 42	0	0	-1.53	0	0	0	0.34	0	-3.17	-2.46	0	-2.3
Ionic homeostasis	GR916852	IRF875	COI	Cytochrome c oxidase subunit 1	0.67	-2.22	0	0	0	0	0	0	0	0	0	0
Ionic homeostasis	GR916854	IRF876	At5g42850	Thioredoxin-like protein Clot	0	0	0	0	0	0	0	0	-1.48	-3.1	-1.54	-2.12
Ionic homeostasis	GR917009	IRF910	PER10	Peroxidase 10	0	-2.75	0	0	0	0	0.08	0	0	0	0	0
Ionic homeostasis	GR917297	IRF932	VATE	V-type proton ATPase subunit E	0	0	0	0	-1.96	-1.52	-0.52	0	0	0	0	-1.54
Ionic homeostasis	GR917367	IRF953	PNC2	Cationic peroxidase 2	0	0	0	0	3.09	4.14	0	0	0	0	0	0
Ionic homeostasis	GR917380	IRF959	TDX	TPR repeat-containing thioredoxin TDX	0.83	0	0	0	0	0	0	0	0	0	0	-1.96
Ionic homeostasis	GR917449	IRF977	PAP26	Peroxidase	0	0	0	-1.77	-1.4	-1.45	0.09	0	0	0	0	0
Ionic homeostasis	GR917457	IRF980	CYP72A1	Secologanin synthase	0.01	0	0	-1.53	-2.65	-2.2	-0.08	0	0	0	0	-1.88
Ionic homeostasis	GR912606	IRF61	MTR_5g072930	Cytochrome P450 71B37	0	1.96	2.18	0	5.08	3.49	0.28	0	0	0	3.83	5.74
Ionic homeostasis	GR917577	IRF1007	PARA	Probable glutathione S-transferase parA	0	1.97	0	2.21	0	0	0.16	0	1.72	0	0	0
Ionic homeostasis	GR917643	IRF1026	LGUL_BRAOG	Putative lactoylglutathione lyase	0.81	-1.87	0	0	0	0	0.41	0	0	0	0	-1.52
Ionic homeostasis	GR917835	IRF1085	ALTA7	Minor allergen Alt a 7	0	1.54	1.42	0	2.32	1.69	0	0	0	0	0	0
Ionic homeostasis	GR912841	IRF94	NTR1	Thioredoxin reductase 1	0.31	2.4	0	0	3.38	4.24	0	0	0	0	3.17	4.84
Ionic homeostasis	GR912965	IRF117	HSP26-A	Probable glutathione S-transferase	0	0	0	0	0	0	0.12	0	0	-1.97	-1.34	-2.34
Ionic homeostasis	gb|AAT84458.1|	IRF1257	CYTB5-A	Cytochrome b5 isoform A	0.5	0	0	0	0	0	-0.17	0	0	0	0	-1.69
Ionic homeostasis	ref|NP_196848.1|	IRF1136	P49729	Cytochrome b-c1 complex subunit Rieske-1, mitochondrial	0.7	0	0	0	0	0	-0.01	0	-1.69	0	0	0
Ionic homeostasis	emb|CAD42938.2|	IRF1138	cytC	Cytochrome C	0.63	0	0	0	-2.13	-1.57	-0.18	0	-3.02	-2.04	0	-1.64
Ionic homeostasis	gb|AC202613.6|	IRF1141	CYP86A8	Cytochrome P450 86A8	0	0	0	0	-2.28	-1.51	-0.01	0	0	0	0	-1.7
Ionic homeostasis	emb|AJ271660.2|CAR271660	IRF1210	PER42	Peroxidase 42	0	0	0	-2.94	0	0	0.11	0	-4.54	-2.26	0	0
Ionic homeostasis	emb|CAN77321.1|	IRF1272	At1g60420	Probable nucleoredoxin 1	0	-2.8	-2.71	0	0	0	-0.83	0	0	0	0	0
Membrane transport	GR913068	IRF144	LOC_Os02g48720	ADP,ATP carrier protein, mitochondrial	0	0	0	4.09	6.03	6.46	-0.06	0	3.06	4.43	5.11	6.25
Membrane transport	GR913090	IRF151	DDB_G0288365	Uncharacterized transmembrane protein DDB_G0288365	0	1.9	0	0	5.29	6.39	0	0	0	0	0	0
Membrane transport	GR913256	IRF171	MTR_2g044600	Transmembrane protein	0.38	0	0	0	0	1.7	0	0	0	0	0	0
Membrane transport	GR913394	IRF193	KN	Syntaxin-related protein KNOLLE	0.83	0	1.71	1.76	2.18	3.72	0.24	0	2.18	0	1.38	2.64
Membrane transport	GR913790	IRF258	At2g45070	Protein transport protein Sec61 subunit beta	0	0	1.52	0	0	0	-0.53	0	0	3.62	0	3.58
Membrane transport	GR914122	IRF310	GOS11	Golgi SNAP receptor complex member 1-1	0.54	2.6	3.16	5.43	4.66	3.93	-0.08	-2.12	0	4.01	4.48	7.37
Membrane transport	GR914153	IRF317	TIP1-1	Aquaporin TIP1-1, N-terminally processed	0	-1.92	0	0	-2.33	-1.5	-0.11	0	-3.64	0	-2.27	0
Membrane transport	GR914162	IRF321	SEC23	Protein transport protein SEC23	0.88	0	0	0	2.01	2.12	0.06	0	0	2.69	3.27	4.8
Membrane transport	GR914310	IRF364	TOM9-2	Mitochondrial import receptor subunit TOM9-2	0	0	0	4.35	0	1.74	0.04	0	2.57	0	0	0
Membrane transport	GR914486	IRF391	AAC3	ADP,ATP carrier protein 3, mitochondrial	0	0	0	0	-2.38	-1.88	0	0	-2.08	-1.52	0	-2.13
Membrane transport	GR914606	IRF403	CPUR_01037	Probable COP1-coatomer complex alpha chain of secretory pathway vesicles	-0.57	0	0	0	0	0	-0.22	0	0	0	0	-2.1
Membrane transport	GR914915	IRF460	PST2	Protoplast secreted protein 2	-0.19	0	0	0	0	-1.64	0	0	0	0	0	0
Membrane transport	GR915033	IRF474	VAMP726	Putative vesicle-associated membrane protein 726	0	0	0	0	0	-1.77	0.07	0	0	0	0	0
Membrane transport	GR915108	IRF483	phg1a	Putative phagocytic receptor 1a	0.94	0	0	0	0	-1.41	0.3	0	1.74	0	0	2.8
Membrane transport	GR915324	IRF533	At2g20760	Clathrin light chain 1	-0.27	0	0	0	0	-1.45	0	0	0	0	0	0
Membrane transport	GR915358	IRF543	SCAMP2	Secretory carrier-associated membrane protein 2	-0.38	0	-2.52	0	0	0	-0.38	0	0	0	0	0
Membrane transport	GR915420	IRF557	ABCC14	ABC transporter C family member 14	-0.58	0	-1.39	0	0	2.34	-0.65	0	0	0	0	0
Membrane transport	GR915474	IRF560	TOC34	Translocase of chloroplast 34	0.16	0	0	0	-1.35	0	0.01	0	0	0	0	-1.49
Membrane transport	GR915528	IRF571	VPS24-2	Putative vacuolar protein sorting-associated protein 24 homolog 2	0.05	2.2	0	0	0	0	0	0	0	0	0	0
Membrane transport	GR915533	IRF572	sec61a	Protein transport protein Sec61 subunit alpha	-0.74	0	0	0	0	0	0.14	0	0	0	0	1.64
Membrane transport	GR915541	IRF576	At3g55890	Protein yippee-like At3g55890	-0.52	0	0	0	0	0	-0.02	0	0	0	0	-2.23
Membrane transport	GR912394	IRF44	MTR_2g030630	Translocase of chloroplast	-0.58	0	1.32	0	1.35	0	0.17	0	0	0	0	2.07
Membrane transport	GR915744	IRF627	ACA4	Calcium-transporting ATPase 4, plasma membrane-type	-0.88	0	0	0	0	0	0.19	0	0	0	0	-2.1
Membrane transport	GR915879	IRF652	EP1	Epidermis-specific secreted glycoprotein EP1	-0.5	2.23	0	0	0	0	0.11	0	0	0	0	0
Membrane transport	GR915959	IRF666	AATP2	ADP,ATP carrier protein 2, chloroplastic	0	-3.1	-2.81	0	-2.22	0	-0.11	0	0	0	0	0
Membrane transport	GR916077	IRF692	Sec13	Protein SEC13 homolog	0	0	0	-2.05	0	0	0	0	0	0	0	-2.44
Membrane transport	GR916114	IRF698	PHB2	Prohibitin-2, mitochondrial	0	-2.9	-2.69	-2.68	-1.78	0	0	1.34	0	0	0	0
Membrane transport	GR916140	IRF706	AQP1	Probable aquaporin TIP-type	0	-1.55	-3.01	0	-2.13	0	-0.59	0	-2.29	0	0	-1.78
Membrane transport	GR916232	IRF732	YFL054C	Uncharacterized membrane protein YFL054C	0.51	0	0	0	0	0	0.02	0	0	0	0	-1.37
Membrane transport	GR916262	IRF742	PEX13	Peroxisomal membrane protein 13	0.08	1.55	0	0	0	0	0.15	0	0	0	2.41	2.96
Membrane transport	GR916292	IRF745	FCY22	Purine-cytosine permease FCY22	-0.19	0	0	0	0	0	-0.27	0	0	0	0	-2.54
Membrane transport	GR916406	IRF769	COPT5	Copper transporter 5	0	0	-2.09	0	0	0	0.33	0	0	0	0	0
Membrane transport	GR916427	IRF771	EP1	Epidermis-specific secreted glycoprotein EP1	0	0	0	3.37	0	0	0.43	0	2.51	0	0	0
Membrane transport	GR916472	IRF783	MTR_5g024300	Proton-coupled amino acid transporter	-0.88	0	-1.74	-1.69	0	0	0.33	0	0	0	-1.5	-2.05
Membrane transport	GR916584	IRF815	TIP1-1	Probable aquaporin TIP1-1	0.15	-1.45	0	0	0	0	0	0	0	0	0	0
Membrane transport	GR916659	IRF833	AAC3	ADP,ATP carrier protein 3, mitochondrial	0	0	0	-2.05	-1.58	0	0	0	-3.44	0	0	0
Membrane transport	GR916738	IRF854	MTR_7g100790	IQ domain-containing protein	-0.42	-2.33	-2.95	0	0	-1.67	0.48	0	0	0	0	-1.55
Membrane transport	GR916761	IRF858	hrf1	Protein transport protein yif1	-0.84	0	0	0	0	0	0	0	0	-1.69	-1.33	-3.14
Membrane transport	GR916805	IRF866	Tmem120b	Transmembrane protein 120B	0.29	-2.36	-3.49	0	0	0	-0.61	0	0	0	0	0
Membrane transport	GR916859	IRF877	PHT1-1	Inorganic phosphate transporter 1-1	0.08	0	0	-3.84	-2.42	-1.67	-0.31	0	-2.65	0	0	-1.84
Membrane transport	GR917335	IRF947	CNGC20	Probable cyclic nucleotide-gated ion channel 20, chloroplastic	-0.32	0	0	0	0	-2.11	0	0	0	0	0	0
Membrane transport	GR917343	IRF949	ABCG20	ABC transporter G family member 20	0.86	0	0	0	-2.39	0	0.02	0	0	0	0	0
Membrane transport	GR917397	IRF963	SKU5	Monocopper oxidase-like protein SKU5	0.33	0	0	0	2.66	3.3	0	0	0	0	0	0
Membrane transport	GR917499	IRF990	ABCI19	ABC transporter I family member 19	0	0	0	0	0	0	0	0	-1.74	0	0	0
Membrane transport	GR917537	IRF998	Tc00.1047053508955.10	Syntaxin, putative	0.3	0	0	0	-2.02	0	0.33	0	0	0	0	-2.01
Membrane transport	GR912557	IRF51	PIP1.4	Probable aquaporin PIP1-4	-0.47	0	0	-1.68	-1.38	0	0.9	0	0	-1.74	-1.59	-2.15
Membrane transport	GR917569	IRF1006	OEP163	Outer envelope pore protein 16-3	-0.43	0	0	0	0	0	0.16	-1.37	0	-1.91	0	-1.6
Membrane transport	GR917650	IRF1027	NRAMP3	Metal transporter Nramp3	0	0	0	0	3.85	1.58	0	0	0	0	3.63	3.25
Membrane transport	GR917747	IRF1056	CCH	Copper transport protein CCH	-0.6	-1.4	-1.78	0	0	0	0.15	0	0	0	0	0
Membrane transport	GR917814	IRF1077	SPCC23B6.04c	CRAL-TRIO domain-containing protein C23B6.04c	0	-2.03	0	0	0	0	-0.03	0	-1.71	0	0	-1.39
Membrane transport	GR917831	IRF1082	PIP2-7	Aquaporin PIP2-7	0.78	0	0	0	2.01	1.94	0.8	0	0	0	0	0
Membrane transport	GR917866	IRF1094	FER2	Ferritin-2, chloroplastic	-0.12	3.06	0	0	5.44	4.68	0	0	0	0	2.51	4.4
Membrane transport	GR912883	IRF103	emc2	ER membrane protein complex subunit 2	0.92	0	0	0	0	-1.79	0	0	-1.33	0	0	0
Membrane transport	dbj|BAE93351.1|	IRF1203	PHT1-1	Inorganic phosphate transporter 1-1	0.25	0	0	0	-1.46	0	0.35	0	0	0	0	-1.49
Membrane transport	emb|AJ489613.1|CAR489613	IRF1214	AQP1	Probable aquaporin TIP-type	0	0	0	-1.8	0	0	0	0	-3.24	0	0	0
Membrane transport	gb|ABE93744.2|	IRF1261	FRS6	Protein FAR1-RELATED SEQUENCE 6	0	0	0	3.12	-2.54	0	0	0	0	0	0	0
Metabolism	GR913095	IRF152	ME6	NADP-dependent malic enzyme, chloroplastic	-0.89	-1.59	-1.33	0	0	0	-0.16	0	0	0	0	0
Metabolism	GR913096	IRF153	ALS	Acetolactate synthase, chloroplastic	-0.49	-1.65	0	0	0	0	-0.39	0	0	0	0	0
Metabolism	GR913161	IRF159	TPS11	Probable alpha,alpha-trehalose-phosphate synthase [UDP-forming] 11	0	0	0	0	1.87	2.7	0	0	0	0	0	0
Metabolism	GR913180	IRF163	CVP2	Type I inositol 1,4,5-trisphosphate 5-phosphatase CVP2	0	0	0	0	5.36	0	0	0	0	0	0	0
Metabolism	GR913196	IRF166	PPOX2	Pyridoxine/pyridoxamine 5'-phosphate oxidase 2	0.57	1.32	0	0	0	6.86	0	0	0	0	0	0
Metabolism	GR913230	IRF170	At4g24830	Argininosuccinate synthase, chloroplastic	-0.64	0	0	0	0	-1.64	0	0	0	0	0	3.37
Metabolism	GR913264	IRF172	APS1	ATP sulfurylase 1, chloroplastic	0	-1.65	0	0	0	0	0.99	-1.62	0	0	-2.31	-1.61
Metabolism	GR913279	IRF174	PURA	Adenylosuccinate synthetase, chloroplastic	-0.22	0	0	0	0	0	-0.29	0	0	0	0	-1.99
Metabolism	GR913297	IRF177	CNF02430	Acyl-protein thioesterase 1	0.01	0	0	0	0	-1.35	0	0	0	0	0	0
Metabolism	GR913317	IRF181	At2g20360	NADH dehydrogenase [ubiquinone] 1 alpha subcomplex subunit 9, mitochondrial	-0.06	0	0	0	0	-1.48	0.3	0	0	0	0	0
Metabolism	GR913320	IRF183	MNS3	Mannosyl-oligosaccharide 1,2-alpha-mannosidase MNS3	-0.43	0	0	0	0	-1.54	0	0	0	0	0	0
Metabolism	GR913368	IRF191	PPC4	Phosphoenolpyruvate carboxylase 4	0.13	0	0	0	-3.31	-1.91	0	0	0	0	0	0
Metabolism	GR913467	IRF204	At2g21870	Probable ATP synthase 24 kDa subunit, mitochondrial	-0.58	0	0	0	2.79	3.51	-0.42	0	0	2.09	2.75	4.34
Metabolism	GR913486	IRF209	STP13	Sugar transport protein 13	0.39	0	0	0	-1.69	0	0	0	0	0	0	0
Metabolism	GR913491	IRF210	6DCS_SOYBN	NAD(P)H-dependent 6'-deoxychalcone synthase	0.32	1.67	1.74	0	-2.1	-2.08	-0.07	0	0	0	0	0
Metabolism	GR913517	IRF215	P08440	Fructose-bisphosphate aldolase, cytoplasmic isozyme	-0.48	0	1.34	0	3.42	4	0.17	0	0	1.4	3.81	3.43
Metabolism	GR913633	IRF235	DOX1	Alpha-dioxygenase 1	0.24	-2.44	0	0	0	0	0	0	0	0	0	0
Metabolism	GR913670	IRF243	BAM7	Beta-amylase 7	0.09	0	0	0	0	0	0.16	0	0	0	0	1.36
Metabolism	GR913681	IRF244	CAB8	Chlorophyll a-b binding protein 8, chloroplastic	-0.52	-2.71	0	-2.5	-1.75	0	0.000661	-2.92	0	0	0	-1.96
Metabolism	GR913707	IRF251	GAPC1	Glyceraldehyde-3-phosphate dehydrogenase GAPC1, cytosolic	-0.45	0	0	0	-2.04	0	0.13	0	-1.52	-1.71	0	-1.7
Metabolism	GR913726	IRF252	At3g05190	Branched-chain-amino-acid aminotransferase-like protein 1	-0.18	0	0	0	-2.19	-2.07	0	0	0	0	0	0
Metabolism	GR913785	IRF257	MTR_8g095600	Glutamyl-tRNA(Gln) amidotransferase subunit A	0	0	0	0	-1.49	0	0	0	0	0	0	0
Metabolism	GR913896	IRF263	RCABP89	Chlorophyll a-b binding protein, chloroplastic	-0.29	0	0	0	0	-2.2	-0.35	0	0	0	0	0
Metabolism	GR913929	IRF269	CTIMC	Triosephosphate isomerase, cytosolic	-0.47	0	0	0	-1.53	0	-0.24	0	0	-1.75	-1.51	-2.36
Metabolism	GR913990	IRF279	AAE7	Acetate/butyrate--CoA ligase AAE7, peroxisomal	0	0	0	1.43	-1.8	0	0	0	0	0	0	0
Metabolism	GR914060	IRF296	ADH1	Alcohol dehydrogenase class-P	-0.2	1.82	3.08	2.34	0	0	0	2.83	1.37	0	0	0
Metabolism	GR914078	IRF299	PAT1	Phosphoribosylanthranilate transferase	-0.38	0	0	-2.13	0	-1.75	0	0	-3.42	0	0	0
Metabolism	GR914087	IRF302	FAD2	Omega-6 fatty acid desaturase, endoplasmic reticulum	0.5	0	1.47	0	2.55	3.39	0	0	0	3.24	3.93	6.28
Metabolism	GR914100	IRF305	At5g08680	ATP synthase subunit beta-3, mitochondrial	0.59	0	0	0	0	0	0.02	0	0	-1.57	-3.37	-1.62
Metabolism	GR914176	IRF323	PLT5	Polyol transporter 5	-0.03	0	0	0	-2.56	-2.13	0	0	0	0	0	0
Metabolism	GR914185	IRF325	TPT	Triose phosphate/phosphate translocator TPT, chloroplastic	0	0	0	0	0	0	0	0	0	3.25	2.65	4.8
Metabolism	GR914205	IRF328	PNP1	Polyribonucleotide nucleotidyltransferase 1, chloroplastic	0.11	-3.12	-2.64	0	-2.96	0	-0.69	0	0	0	0	0
Metabolism	GR914208	IRF330	PDF1A	Peptide deformylase 1A, chloroplastic	-0.87	0	0	0	0	2.17	0	0	0	0	0	0
Metabolism	GR914221	IRF334	6DCS_SOYBN	NAD(P)H-dependent 6'-deoxychalcone synthase	0.47	0	0	0	1.69	0	0	0	0	2.89	0	2.72
Metabolism	GR914273	IRF346	IPMS2	2-isopropylmalate synthase 2, chloroplastic	0.51	2.44	3.73	0	2.84	3.22	0	0	0	0	3.45	3.67
Metabolism	GR914278	IRF348	psbB	Photosystem II CP47 chlorophyll apoprotein	-0.29	0	0	0	0	-2.17	0	0	0	0	0	0
Metabolism	GR914286	IRF353	FPGS1	Folylpolyglutamate synthase	-0.09	0	0	0	-2.07	-2.19	0	0	0	0	0	0
Metabolism	GR914303	IRF361	ADT1	Arogenate dehydratase/prephenate dehydratase 1, chloroplastic	0.84	0	0	0	0	2.55	0	0	0	0	0	0
Metabolism	GR914384	IRF373	gdhA	NADP-specific glutamate dehydrogenase	0	2.05	3.29	2.83	3.03	4.56	0	0	2.96	3.26	4.33	5.38
Metabolism	GR914412	IRF377	C3TS12_CICAR	Methionine synthase	-0.77	0	0	0	0	0	0.27	0	0	0	-2.34	0
Metabolism	GR914525	IRF396	aspC	Aspartate aminotransferase	0.03	0	0	0	3.82	3.92	0	0	0	0	0	0
Metabolism	GR914629	IRF406	atpI	ATP synthase subunit a, chloroplastic	0	0	0	0	0	0	-0.1	0	0	0	1.46	1.34
Metabolism	GR914679	IRF411	PAB4	Polyadenylate-binding protein 4	-0.17	0	0	0	0	0	0	0	0	0	0	5.7
Metabolism	GR914685	IRF412	CHLP	Geranylgeranyl diphosphate reductase, chloroplastic	-0.52	0	0	0	0	-1.56	0	0	0	0	0	0
Metabolism	GR914691	IRF415	PDX1L4	Probable PDX1-like protein 4	0.2	0	0	-1.82	0	0	0.24	-2.7	-4.76	-3.19	0	0
Metabolism	GR914704	IRF419	GLPK	Glycerol kinase	-0.11	0	0	0	0	0	0	0	0	0	0	1.4
Metabolism	GR914705	IRF420	PAL1	Phenylalanine ammonia-lyase 1	0	0	0	0	0	0	0.03	1.35	0	0	0	1.42
Metabolism	GR914721	IRF423	PPOX1	Probable NAD(P)HX epimerase	0	0	1.46	0	2.44	3.78	0	0	0	3.15	4.72	5.63
Metabolism	GR914724	IRF424	MTR_8g039160	Beta Galactosidase-like protein	0	0	0	0	-1.87	-1.34	0	0	0	0	0	0
Metabolism	GR914731	IRF427	GPH1	Glycogen phosphorylase	0	0	0	0	-1.79	0	0	0	0	0	0	0
Metabolism	GR914759	IRF430	MTR_5g062280	(+)-neomenthol dehydrogenase	0	0	0	0	2.27	2.45	0	0	0	0	0	0
Metabolism	GR914765	IRF433	At3g18410	NADH dehydrogenase [ubiquinone] 1 beta subcomplex subunit 10-B	-0.58	0	0	0	-1.98	-1.35	0.14	0	0	0	0	0
Metabolism	GR914769	IRF434	ACLB-2	ATP-citrate synthase beta chain protein 2	-0.63	0	0	0	1.91	2.12	0	0	0	0	0	2
Metabolism	GR914880	IRF454	NO36A_SOYBN	Early nodulin-36A	-0.25	0	1.9	0	0	0	-0.43	0	2.76	0	0	0
Metabolism	GR914889	IRF455	MTR_4g078150	Carbohydrate kinase-like protein	0.24	0	0	0	0	0	-0.62	0	2.87	0	0	-2.17
Metabolism	GR914962	IRF467	P04045	Alpha-1,4 glucan phosphorylase L-1 isozyme, chloroplastic/amyloplastic	0.07	0	0	0	4.71	4.33	0.5	0	0	0	5.61	5.8
Metabolism	GR911978	IRF9	NDK4	Nucleoside diphosphate kinase IV, chloroplastic/mitochondrial	-0.41	-2.36	-2.49	0	0	0	-0.03	0	0	0	0	0
Metabolism	GR912127	IRF22	slr0537	Uncharacterized sugar kinase slr0537	0	2.84	2.68	0	3.34	4.21	-0.21	0	0	2.45	0	0
Metabolism	GR912227	IRF29	MPC2	Mitochondrial pyruvate carrier 2	-0.41	-1.35	-1.32	0	2.29	0	-0.22	0	0	0	0	-2.1
Metabolism	GR913005	IRF128	ATPB	ATP synthase subunit beta, mitochondrial	-0.65	3	1.88	0	3.82	4.79	0.38	0	0	0	3.28	4.81
Metabolism	GR913015	IRF131	CODM	Codeine O-demethylase	-0.36	-1.66	0	0	0	0	0.22	0	0	0	0	0
Metabolism	GR913035	IRF137	TTL	Uric acid degradation bifunctional protein TTL	-0.07	0	0	0	1.34	0	0	0	0	0	0	-1.43
Metabolism	GR915006	IRF472	ETFDH	Electron transfer flavoprotein-ubiquinone oxidoreductase	0.37	-2.33	-2.01	0	0	-1.39	0.07	0	-2.42	-2.5	0	-1.48
Metabolism	GR915067	IRF481	ENO2	Bifunctional enolase 2/transcriptional activator	-0.52	1.48	1.55	0	0	0	0	0	0	0	0	3.69
Metabolism	GR915123	IRF486	MIOX1	Inositol oxygenase 1	0	0	2.29	0	0	0	0.17	0	0	0	0	-2.13
Metabolism	GR915147	IRF490	PPCB	Phosphoenolpyruvate carboxylase 1	-0.33	0	0	0	0	-1.56	0	0	0	0	0	0
Metabolism	GR915176	IRF498	NDK1	Nucleoside diphosphate kinase 1	0	0	0	-1.47	0	0	0	0	-2.09	0	0	0
Metabolism	GR915196	IRF501	Q9LEN8_CICAR	Putative 14-kDa proline-rich protein	0.29	-2.55	0	1.56	0	0	-0.07	0	0	0	0	0
Metabolism	GR915209	IRF503	hddc2	HD domain-containing protein 2	-0.01	0	0	3.82	0	0	0	0	6.29	0	0	0
Metabolism	GR915235	IRF510	SPE1	Arginine decarboxylase 1	-0.02	-2.32	-1.34	0	0	0	-0.27	0	0	0	0	0
Metabolism	GR915238	IRF511	SUT_SPIOL	Sucrose transport protein	0.34	0	0	0	0	0	0	0	3.82	0	0	0
Metabolism	GR915264	IRF518	FPGS1	Folylpolyglutamate synthase	0.83	-1.36	0	0	0	0	-0.04	0	0	0	0	0
Metabolism	GR915269	IRF519	ACO2	Aconitate hydratase 2, mitochondrial	0	-1.61	0	-1.66	0	0	0	0	-1.49	0	0	-1.88
Metabolism	GR915284	IRF525	AAE6	Probable acyl-activating enzyme 6	-0.05	0	0	0	0	-1.49	0	0	0	0	0	0
Metabolism	GR915296	IRF527	PDC1	Pyruvate decarboxylase 1	0	1.87	0	1.95	2.75	2.39	0	0	1.66	0	3.3	4.16
Metabolism	GR915298	IRF528	E9L7A5	Bifunctional aspartate aminotransferase and glutamate/aspartate-prephenate aminotransferase	0	1.48	0	0	0	0	0	0	0	0	4.01	4.06
Metabolism	GR915323	IRF532	ADH5	Alcohol dehydrogenase class-3	0	0	0	0	0	0	0.31	0	0	0	1.77	1.95
Metabolism	GR915342	IRF539	At2g44050	6,7-dimethyl-8-ribityllumazine synthase, chloroplastic	-0.86	0	0	0	0	-2.44	0	0	0	0	0	0
Metabolism	GR915336	IRF537	METK4	S-adenosylmethionine synthase 4	-0.51	0	-1.44	0	0	0	0	0	-1.46	0	0	-1.34
Metabolism	GR915345	IRF540	Q43414_CICAR	Proline rich protein	0.4	0	0	0	1.88	0	0	0	-1.77	1.86	0	3.94
Metabolism	GR915349	IRF542	Q43077	Primary amine oxidase	0	1.56	0	0	3.44	3.62	0	0	0	0	3.14	0
Metabolism	GR915361	IRF544	PLDALPHA1	Phospholipase D alpha 1	-0.42	0	2.31	0	-1.94	-1.53	0	0	0	-1.47	0	0
Metabolism	GR915364	IRF545	CMDH	Malate dehydrogenase, cytoplasmic	0.36	3.72	2.43	0	5.51	5.74	-0.28	0	0	0	4.73	6.18
Metabolism	GR915374	IRF549	SAM2	S-adenosylmethionine synthase 2	0.77	0	0	0	-3.25	0	-0.37	0	-1.79	-2.97	0	-3.33
Metabolism	GR915370	IRF546	GLN1-1	Glutamine synthetase cytosolic isozyme 1-1	-0.76	0	0	0	0	0	0.03	0	0	-2.54	0	-2.02
Metabolism	GR915406	IRF554	LCB1	Long chain base biosynthesis protein 1	0	0	-1.59	0	-1.75	0	-0.26	0	0	0	0	0
Metabolism	GR915475	IRF561	At4g26390	Probable pyruvate kinase, cytosolic isozyme	0.63	0	0	2.27	0	0	0.23	0	3.6	0	1.41	2.26
Metabolism	GR915536	IRF573	PCKA	Phosphoenolpyruvate carboxykinase [ATP]	-0.41	0	0	0	0	0	-0.62	0	0	0	0	-2.41
Metabolism	GR915540	IRF575	YJL068C	S-formylglutathione hydrolase	0.21	-2.62	-2.62	0	-1.38	0	-0.41	0	0	0	0	0
Metabolism	GR915551	IRF581	J07HN4v3_00273	Heme/copper-type cytochrome/quinol oxidase, subunit 3	-0.61	1.49	0	2.16	4.99	4.66	0.27	0	2.2	1.81	4.87	5.72
Metabolism	GR915574	IRF587	Os09g0529100	Probable 6-phosphogluconolactonase 4, chloroplastic	-0.1	-1.66	0	0	0	0	0.17	0	0	0	0	0
Metabolism	GR915579	IRF588	3PCR	Protochlorophyllide reductase, chloroplastic	0.17	4.96	0	1.6	6.79	7.74	-0.14	0	0	0	4.98	5.92
Metabolism	GR912386	IRF42	ACX1	Peroxisomal acyl-coenzyme A oxidase 1	-0.66	0	0	-1.81	0	-1.63	0	0	0	0	0	0
Metabolism	GR912387	IRF43	SUS1_DAUCA	Sucrose synthase isoform	-0.6	-2.32	-2.73	0	0	0	0.08	0	0	0	0	0
Metabolism	GR915599	IRF591	atpB	ATP synthase subunit beta, chloroplastic	0	-2.57	0	0	0	0	0	0	0	0	0	0
Metabolism	GR915603	IRF592	A0EEJ0_PARTE	Chromosome undetermined scaffold_91, whole genome shotgun sequence	-0.18	1.63	0	0	0	0	-0.1	0	0	0	0	0
Metabolism	GR915621	IRF597	ACX4	Acyl-coenzyme A oxidase 4, peroxisomal	0	0	0	0	-1.38	0	0	0	0	0	0	0
Metabolism	GR915647	IRF603	F503_05044	Transglutaminase-like superfamily protein	0	0	-1.59	0	0	0	0	0	-2.13	0	0	0
Metabolism	GR915685	IRF612	KGD1	2-oxoglutarate dehydrogenase, mitochondrial	0	0	0	0	-1.86	0	0.13	0	0	0	-1.51	0
Metabolism	GR915686	IRF613	AHP1	Histidine-containing phosphotransfer protein 1	0.85	-1.8	-1.42	0	0	0	-0.21	0	0	0	0	1.72
Metabolism	GR915699	IRF616	ADK-B	Adenylate kinase B	0.39	0	0	0	3.1	3.88	0	0	0	0	0	0
Metabolism	GR915715	IRF622	ATPY_SOLTU	ATP synthase 6 kDa subunit, mitochondrial	0	-3.28	-2.96	3.38	0	0	0.05	0	3.15	2.7	0	0
Metabolism	GR915742	IRF626	At5g08530	NADH dehydrogenase [ubiquinone] flavoprotein 1	0	0	0	0	0	0	0	0	-1.89	0	0	0
Metabolism	GR915749	IRF629	AHB1	Non-symbiotic hemoglobin 1	0	0	0	0	0	0	0.13	0	-1.44	-1.76	0	-2.47
Metabolism	GR915784	IRF634	USP	UDP-sugar pyrophospharylase	0	0	0	0	-2.21	-1.62	0.19	0	0	0	0	0
Metabolism	GR915801	IRF637	pltp	Phosphatidylglycerol/phosphatidylinositol transfer protein	0	-2.13	-2.29	0	0	0	0.3	0	-1.81	0	0	-1.78
Metabolism	GR915827	IRF643	MTR_2g089340	Dihydroxy-acid dehydratase	0.43	-3.01	-2.56	0	-2.38	0	-0.35	0	0	0	0	0
Metabolism	GR915861	IRF648	At3g27820	Probable monodehydroascorbate reductase, cytoplasmic isoform 2	0	-3.57	-3.21	0	0	0	-0.6	0	0	0	0	0
Metabolism	GR915939	IRF661	PGM1	2,3-bisphosphoglycerate-independent phosphoglycerate mutase 1	0	0	-2.39	0	0	0	0.2	0	0	0	-1.56	0
Metabolism	GR916006	IRF674	STR18	Thiosulfate sulfurtransferase 18	0.73	0	-1.4	0	0	0	0	0	3.59	0	0	-1.38
Metabolism	GR916018	IRF677	SUS4	Sucrose synthase 4	-0.7	0	0	0	0	0	0.46	0	0	0	-2.08	0
Metabolism	GR916059	IRF685	At1g63940	Monodehydroascorbate reductase, chloroplastic	0	1.51	0	0	2.15	2.39	0	0	0	0	0	0
Metabolism	GR916070	IRF689	NIA_LOTJA	Nitrate reductase [NADH]	0.32	0	0	0	0	0	0	0	0	0	0	3.71
Metabolism	GR916115	IRF699	SAM1	S-adenosylmethionine synthase 1	0.12	0	0	0	0	0	-0.03	1.49	-2.77	-2.67	0	0
Metabolism	GR916125	IRF702	SAM2	S-adenosylmethionine synthase 2	0.64	3.66	2.97	0	5.83	5.88	0	0	-1.35	0	5.13	6.15
Metabolism	GR916148	IRF709	AMT1-1	Ammonium transporter 1 member 1	-0.16	1.53	2.28	0	-1.79	0	-0.5	0	0	0	0	0
Metabolism	GR916149	IRF710	At1g06030	Probable fructokinase-2	-0.57	0	1.42	0	2.47	0	0.06	0	0	0	0	1.49
Metabolism	GR916172	IRF715	GDCSP	Glycine dehydrogenase (decarboxylating), mitochondrial	-0.48	0	0	0	0	-2.11	-0.31	0	0	0	0	0
Metabolism	GR916173	IRF716	DES1	Bifunctional cystathionine gamma-lyase/cysteine synthase	0	0	0	0	-1.54	0	-0.34	0	0	0	0	0
Metabolism	GR916195	IRF721	MTR_2g027390	Nuclear inhibitor of protein phosphatase	-0.87	3.05	0	0	5.79	4.96	0.34	0	0	0	0	6.81
Metabolism	GR916209	IRF725	ENO2	Enolase 2	0	0	0	-3.74	-2.69	-2.05	0	0	0	0	0	-2.41
Metabolism	GR916207	IRF724	TPS10	Probable alpha,alpha-trehalose-phosphate synthase [UDP-forming] 10	-0.86	0	-1.7	-2.15	0	0	-0.44	0	0	0	0	-4.91
Metabolism	GR916215	IRF726	GLT1	Glutamate synthase 1 [NADH], chloroplastic	-0.1	1.49	0	0	2.86	2.43	0	0	-2.22	0	0	3.55
Metabolism	GR916223	IRF727	LACS6	Long chain acyl-CoA synthetase 6, peroxisomal	-0.76	0	0	0	1.95	0	0	0	0	0	0	3.99
Metabolism	GR916261	IRF741	atp6	ATP synthase subunit 6	0.63	2.11	0	0	0	0	0.13	0	0	0	0	0
Metabolism	GR916258	IRF740	21KD_DAUCA	21 kDa protein	0	0	0	-1.65	0	0	0	0	-2.7	0	0	0
Metabolism	GR916305	IRF752	ADH1	Alcohol dehydrogenase class-P	0.19	-2.23	-3.04	-1.83	0	0	-0.27	0	-3.63	0	0	0
Metabolism	GR916321	IRF755	ENO1	Enolase 1, chloroplastic	-0.88	0	0	0	0	0	-0.74	0	0	0	0	-2.7
Metabolism	GR916322	IRF756	Slc38a4	Sodium-coupled neutral amino acid transporter 4	-0.58	0	0	0	0	0	-0.07	0	0	0	-3.69	-2.99
Metabolism	GR916379	IRF764	COMT1_COFCA	Caffeic acid 3-O-methyltransferase	-0.6	0	0	0	3.71	3.5	0.11	0	0	0	3.69	5.51
Metabolism	GR916430	IRF773	ADH1	Alcohol dehydrogenase 1	0	0	0	3.28	0	1.83	0.38	0	2.82	0	0	0
Metabolism	GR916455	IRF778	At3g47520	Malate dehydrogenase, chloroplastic	-0.87	0	0	0	-2.41	-1.62	-0.22	0	0	0	0	-2.45
Metabolism	GR916481	IRF786	HISN6B PE	Histidinol-phosphate aminotransferase 2, chloroplastic	-0.37	-3.05	-2.69	0	0	0	-0.46	0	0	0	0	0
Metabolism	GR916499	IRF790	MTR_4g114870	Blue copper protein	-0.27	0	0	0	0	0	0.59	0	0	0	-1.78	0
Metabolism	GR916514	IRF793	gde1	Glycerophosphodiester phosphodiesterase gde1	-0.84	0	0	6.53	0	-1.32	-0.01	0	2.01	0	0	0
Metabolism	GR916525	IRF798	ACBP4	Acyl-CoA-binding domain-containing protein 4	0	0	0	0	0	0	0	0	-1.5	0	0	0
Metabolism	GR916536	IRF802	At4g08300	WAT1-related protein At4g08300	0.74	0	0	0	-1.66	0	0	0	0	0	-1.56	-1.9
Metabolism	GR916533	IRF799	PETH	Ferredoxin--NADP reductase, leaf isozyme, chloroplastic	-0.28	0	-1.44	-2.26	5.16	5.34	-0.08	-2.85	-3.42	0	4.38	5.71
Metabolism	GR916553	IRF807	F59B2.3	Putative N-acetylglucosamine-6-phosphate deacetylase	0	0	-2.62	0	0	0	-0.46	0	0	0	-1.94	0
Metabolism	GR916562	IRF811	POX2	Proline dehydrogenase 2, mitochondrial	0	0	0	2.23	0	0	0.26	0	1.73	2.3	0	0
Metabolism	GR916608	IRF822	FBA2	Probable fructose-bisphosphate aldolase 2, chloroplastic	0.36	0	0	-1.6	0	0	-0.38	0	-1.93	0	0	0
Metabolism	GR916615	IRF824	SDH1	Succinate dehydrogenase [ubiquinone] flavoprotein subunit	0	0	0	0	-2.68	-1.82	-0.32	0	0	0	-3.1	-1.66
Metabolism	GR916617	IRF825	ALDH10A8	Betaine aldehyde dehydrogenase 1, chloroplastic	-0.2	2.96	2.52	0	5.34	3.43	-0.19	0	-1.69	0	4.03	0
Metabolism	GR916634	IRF828	At5g03630	Probable monodehydroascorbate reductase, cytoplasmic isoform 4	0.72	3.13	0	0	7.82	6.99	0.43	0	0	0	4.86	0
Metabolism	GR916769	IRF860	PME18	Bifunctional pectinesterase 18/rRNA N-glycosylase	0	0	0	0	0	0	-0.52	0	0	0	0	-3.98
Metabolism	GR916798	IRF864	PEX22	Peroxisome biogenesis protein 22	0	-3.49	-3.55	0	-1.45	0	-0.08	0	0	0	0	-1.57
Metabolism	GR916900	IRF885	NLP3	Omega-amidase,chloroplastic	-0.19	0	0	-2.39	0	0	0.18	0	0	0	0	1.73
Metabolism	GR912501	IRF49	MIOX1	Inositol oxygenase 1	0	0	1.68	0	1.99	0	0.27	0	0	0	0	0
Metabolism	GR916946	IRF900	PDC2	Pyruvate decarboxylase 2	0	0	0	0	0	0	0.24	0	-1.52	0	0	0
Metabolism	GR916995	IRF906	CESA3	Cellulose synthase A catalytic subunit 3 [UDP-forming]	-0.09	0	0	0	0	-1.38	-0.67	0	0	0	0	0
Metabolism	GR917254	IRF921	Phep_2726	ATP-binding region ATPase domain protein	0	0	0	0	-2.24	-2.16	0	0	0	0	0	0
Metabolism	GR917264	IRF923	MS2	5-methyltetrahydropteroyltriglutamate--homocysteine methyltransferase 2	0	0	0	0	-1.84	-2.29	0.05	1.4	-1.71	-1.7	0	-1.56
Metabolism	GR917279	IRF927	LOC_Os05g49800	Ketol-acid reductoisomerase, chloroplastic	0	0	0	0	0	0	-0.04	0	0	0	-2.43	0
Metabolism	GR917280	IRF928	tal	Transaldolase	-0.14	0	0	0	0	0	0.11	0	0	0	0	-1.4
Metabolism	GR917288	IRF929	LACS5	Long chain acyl-CoA synthetase 5	0	0	0	-1.79	-1.97	-3	0	0	0	0	0	-1.98
Metabolism	GR917306	IRF936	ASP	21 kDa seed protein	0	0	0	0	0	0	0.44	0	-2.46	0	0	0
Metabolism	GR917326	IRF943	XGD1	Xylogalacturonan beta-1,3-xylosyltransferase	-0.1	0	0	1.36	-1.97	-1.44	0	0	0	0	0	0
Metabolism	GR917373	IRF957	BCE2	Lipoamide acyltransferase component of branched-chain alpha-keto acid dehydrogenase complex, mitochondrial	0	0	0	1.49	-1.82	0	-0.23	0	0	0	0	-2.08
Metabolism	GR917368	IRF954	BGLS_TRIRP	Non-cyanogenic beta-glucosidase	-0.07	0	0	0	0	0	0.43	0	2	0	0	0
Metabolism	GR917391	IRF962	NIFS1	Cysteine desulfurase 1, mitochondrial	0	0	0	0	0	-1.57	0.09	0	0	0	0	0
Metabolism	GR917389	IRF960	MPC1	Mitochondrial pyruvate carrier 1	-0.21	0	1.95	0	0	0	-0.13	0	0	0	0	0
Metabolism	GR917458	IRF981	HMG1	3-hydroxy-3-methylglutaryl-coenzyme A reductase 1	0.57	0	0	0	-4.17	-2.73	0	0	0	0	0	0
Metabolism	GR917521	IRF994	PPCC	Phosphoenolpyruvate carboxylase 2	0.48	0	1.35	0	0	-1.74	0.13	0	0	0	0	0
Metabolism	GR917533	IRF996	HISN8	Histidinol dehydrogenase, chloroplastic	-0.31	0	0	0	0	2.42	0.47	0	0	0	0	0
Metabolism	GR917550	IRF1001	NADP-ME3	NADP-dependent malic enzyme 3	-0.65	-1.6	0	-1.5	-2.04	-1.59	-0.03	0	0	-1.61	0	0
Metabolism	GR912577	IRF54	SQD1	UDP-sulfoquinovose synthase, chloroplastic	0.83	2.47	2.48	0	5.2	0	0	0	0	0	2.88	2.95
Metabolism	GR912584	IRF55	CRD1	Magnesium-protoporphyrin IX monomethyl ester [oxidative] cyclase, chloroplastic	0	1.66	0	0	1.92	0	0	0	0	0	0	2.02
Metabolism	GR912590	IRF57	At5g44450	Alpha N-terminal protein methyltransferase 1	0	2.99	2.72	0	5.16	3.66	0	0	0	0	2.57	4.23
Metabolism	GR912600	IRF59	PCKA	Phosphoenolpyruvate carboxykinase [ATP]	0	-2.39	-1.38	0	-2.15	-1.64	-0.59	0	0	0	0	0
Metabolism	GR917579	IRF1008	At5g43330	Malate dehydrogenase, cytoplasmic 2	-0.29	0	0	0	-1.62	0	0.12	0	0	-2.56	0	-2.45
Metabolism	GR917596	IRF1014	LOC_Os08g42410	Pyruvate dehydrogenase E1 component subunit beta-1, mitochondrial	-0.49	0	0	0	0	0	-0.06	0	3.23	0	0	1.7
Metabolism	GR917604	IRF1016	VTC2	GDP-L-galactose phosphorylase 1	-0.03	0	0	0	0	0	0.28	0	0	0	0	-1.81
Metabolism	GR917613	IRF1018	ICDH	Peroxisomal isocitrate dehydrogenase [NADP]	0.07	0	0	-1.89	-1.75	-1.5	0.15	0	0	0	0	0
Metabolism	GR917630	IRF1022	SAMDC	S-adenosylmethionine decarboxylase proenzyme	0.94	0	0	0	0	0	0	0	-1.73	0	0	0
Metabolism	GR917634	IRF1024	NIR1	Ferredoxin--nitrite reductase, chloroplastic	-0.88	0	0	0	2.15	0	0.64	0	0	0	0	0
Metabolism	GR917640	IRF1025	MTR_7g090190	Methyltransferase, putative	0	0	-2.05	0	0	0	-0.78	0	0	0	-1.38	-1.83
Metabolism	GR917680	IRF1035	GAPC2	Glyceraldehyde-3-phosphate dehydrogenase GAPC2, cytosolic	-0.51	0	0	1.94	1.81	1.48	-0.02	0	0	-1.53	0	-2.01
Metabolism	GR917692	IRF1037	GBP1	Beta-glucan-binding protein	-0.42	-2.13	-2.63	0	0	0	-0.97	0	0	0	0	0
Metabolism	GR917697	IRF1039	XYNB_PRUPE	Putative beta-D-xylosidase	-0.31	0	0	0	0	0	0	0	-3.26	0	0	0
Metabolism	GR917719	IRF1044	SAMDC2	S-adenosylmethionine decarboxylase 2 beta chain	0	1.94	0	0	0	0	-0.57	0	-2.85	-2.83	-1.33	-2.67
Metabolism	GR917727	IRF1048	BHLH129	BH129_ARATH Transcription factor bHLH129	0.38	0	0	0	0	0	-0.32	0	0	0	0	-2.5
Metabolism	GR917728	IRF1049	GAPC1	Glyceraldehyde-3-phosphate dehydrogenase GAPC1, cytosolic	-0.87	1.55	0	0	0	0	0	0	0	-1.61	-1.64	-2.82
Metabolism	GR917753	IRF1057	BGLU13	Beta-glucosidase 13	0	1.39	1.38	0	3.11	0	-0.7	0	0	0	0	0
Metabolism	GR917755	IRF1058	At3g15020	Malate dehydrogenase 2, mitochondrial	-0.59	0	0	0	0	0	-0.26	0	-2.29	-2.22	0	-2.54
Metabolism	GR917775	IRF1065	MS1	5-methyltetrahydropteroyltriglutamate--homocysteine methyltransferase 1	-0.7	0	0	0	0	0	-0.06	0	-3.18	0	0	0
Metabolism	GR917794	IRF1070	NO93_SOYBN	Early nodulin-93	-0.58	0	0	0	1.67	0	0.34	0	0	0	0	0
Metabolism	GR917802	IRF1072	allB	Allantoinase	0.45	1.83	0	0	0	0	0.18	0	0	0	0	-2.91
Metabolism	GR917817	IRF1078	SPP3	Probable sucrose-phosphatase 3	0.09	0	0	0	0	0	0	0	0	0	0	-4.04
Metabolism	GR917856	IRF1089	SUS3	Sucrose synthase 3	0.09	0	-1.4	0	0	0	0	0	0	0	0	0
Metabolism	GR917880	IRF1098	STR1	Thiosulfate/3-mercaptopyruvate sulfurtransferase 1	-0.38	0	0	0	0	0	0	0	0	0	0	-2.49
Metabolism	GR917915	IRF1105	At5g41670	6-phosphogluconate dehydrogenase, decarboxylating 2, chloroplastic	0.8	1.75	0	0	0	0	0.04	0	0	0	0	0
Metabolism	GR917990	IRF1112	DFR1	Dihydroflavonol-4-reductase	0.05	3.5	2.64	0	4.56	3.97	0	0	0	2.73	3.48	4.52
Metabolism	GR917993	IRF1113	CGS1	Cystathionine gamma-synthase, chloroplastic	-0.17	0	-2.22	2.02	0	0	0	0	0	0	-4.05	0
Metabolism	GR917998	IRF1115	GDCST	Aminomethyltransferase, mitochondrial	-0.61	0	0	0	-1.45	-1.85	-0.44	0	0	0	0	0
Metabolism	GR912621	IRF63	HMGL_VICFA	HMG1/2-like protein	0.52	-1.72	0	0	0	0	-0.37	0	0	0	2.78	0
Metabolism	GR912785	IRF75	AXS2	UDP-D-apiose/UDP-D-xylose synthase 2	0.03	0	0	0	-2.49	0	-0.43	0	0	-3.12	0	-2.15
Metabolism	GR912787	IRF76	ALB2_PEA	Albumin-2	0.18	0	2.57	1.34	1.78	3.27	0	2.4	1.99	1.7	2.94	0
Metabolism	GR912816	IRF86	BFRUCT1	Beta-fructofuranosidase, cell wall isozyme	-0.56	0	0	-1.95	1.74	2.37	0.84	0	0	0	0	0
Metabolism	GR912836	IRF92	STR1	Thiosulfate/3-mercaptopyruvate sulfurtransferase 1	-0.2	0	0	0	2.52	4.1	0	0	0	0	4.11	5.72
Metabolism	GR912842	IRF95	HMGR3	3-hydroxy-3-methylglutaryl-coenzyme A reductase 3	0.28	-2.69	-3.07	0	0	0	-0.28	0	0	0	0	0
Metabolism	GR912853	IRF97	DUR3	Urea-proton symporter DUR3	-0.43	0	0	0	0	0	0	0	3.08	0	0	0
Metabolism	GR912941	IRF115	PFK7	6-phosphofructokinase 7	0.6	0	0	0	0	-1.76	-0.23	0	0	0	0	-3.79
Metabolism	emb|CAN61470.1|	IRF1182	At2g31810	Acetolactate synthase small subunit 2, chloroplastic	0	0	0	0	0	-1.44	0.03	0	0	0	0	0
Metabolism	gb|AAO89238.1|	IRF1276	SAHH2	Adenosylhomocysteinase 2	-0.64	0	0	8.38	0	0	0	0	2.81	0	0	0
Metabolism	ref|NP_758766.1|	IRF1269	lacZ	Beta-galactosidase	-0.77	0	0	0	0	-2.81	0	0	0	0	0	0
Metabolism	dbj|AB182972.1|	IRF1242	MTR_4g114870	Blue copper protein	0	0	0	0	0	0	0	0	-2.51	0	0	0
Metabolism	emb|CAA49149.1|	IRF1148	CAB13	Chlorophyll a-b binding protein 13, chloroplastic	-0.71	-1.62	1.49	0	0	0	0	0	0	0	0	0
Metabolism	gb|ABE78629.2|	IRF1127	PGIC	Glucose-6-phosphate isomerase, cytosolic	0.45	0	0	0	2.23	0	0	0	0	0	0	0
Metabolism	emb|CAH56502.1|	IRF1275	AHP3	Histidine-containing phosphotransfer protein 3	0	0	0	0	0	0	-0.17	0	0	0	0	-2.16
Metabolism	ref|NP_567244.1|	IRF1192	At4g02580	NADH dehydrogenase [ubiquinone] flavoprotein 2, mitochondrial	0.84	0	0	0	0	0	0	0	0	0	0	-1.39
Metabolism	dbj|BAB86842.1|	IRF1160	BcNDK III	Nucleoside diphosphate kinase	-0.26	0	0	0	0	-1.4	0	0	0	0	0	0
Metabolism	gb|ABR15769.1|	IRF1140	PAR2	Phenylacetaldehyde reductase	0	0	0	0	-2.39	-2.2	-0.09	0	0	0	0	0
Metabolism	gb|DQ073809.1|	IRF1218	PAL1	Phenylalanine ammonia-lyase	0.17	-4.5	-4.4	0	-1.85	0	0	0	0	0	0	-1.6
Metabolism	gb|AC145820.20|	IRF1239	F869_13057	Phosphoenolpyruvate carboxykinase	-0.55	0	-1.75	0	0	0	0	0	0	0	0	0
Metabolism	emb|AJ250769.1|PSA250769	IRF1179	At1g23190	Probable phosphoglucomutase, cytoplasmic 1	0.73	-2.44	-3.33	0	0	0	-0.64	0	0	0	0	0
Metabolism	ref|NP_001077847.1|	IRF1263	STR1	Thiosulfate/3-mercaptopyruvate sulfurtransferase 1	-0.33	0	0	0	2.31	0	0.03	0	0	0	0	0
Metabolism	dbj|BAB88934.1|	IRF1273	GT6	UDP-glucose flavonoid 3-O-glucosyltransferase 6	0	0	0	0	-1.57	-1.51	-0.77	0	0	0	0	0
Metabolism	gb|EAU85718.1|	IRF1159	AtMg00810	Uncharacterized mitochondrial protein AtMg00810	-0.2	0	0	0	0	0	0	0	0	0	0	4.5
Metabolism	gb|AC147300.3|	IRF1143	TCIL3000_0_61090	WGS project CAEQ00000000 data, annotated contig 2455	-0.4	0	0	5.73	4.87	5.8	0.05	-2.56	2.1	3.99	5.35	6.43
Miscellaneous	GR913069	IRF145	I1J8D4_SOYBN	Uncharacterized protein	-0.39	0	0	0	-1.7	-1.74	0	0	0	0	0	0
Miscellaneous	GR913087	IRF150	MTR_5g034230	Putative uncharacterized protein	0.38	0	0	-5.11	0	0	0.18	0	0	1.51	0	0
Miscellaneous	GR913200	IRF167	PHAVU_007G119000g	Uncharacterized protein	0.63	1.74	3.46	2.39	0	0	0.06	2.42	1.57	0	0	0
Miscellaneous	GR913203	IRF168	I1KZW1_SOYBN	Uncharacterized protein	0	0	1.33	0	1.64	1.68	0	0	2.76	0	3.57	1.7
Miscellaneous	GR913303	IRF178	Dmoj\GI14485	GI14485	0.18	0	0	0	0	-1.69	0.57	0	0	0	-2.32	-3.9
Miscellaneous	GR913344	IRF187	I1M5M5_SOYBN	Uncharacterized protein	-0.97	0	-1.53	0	-1.69	0	0	0	0	0	0	0
Miscellaneous	GR913362	IRF190	I3SF16_MEDTR	Uncharacterized protein	0.08	0	0	0	-3.18	-2.03	0	0	0	0	0	0
Miscellaneous	GR913476	IRF207	I3TAM9_LOTJA	Uncharacterized protein	-0.07	0	0	0	0	2.37	0	0	0	0	0	0
Miscellaneous	GR913522	IRF217	MTR_2g066060	Putative uncharacterized protein	-0.25	0	0	0	0	-2.97	0	0	0	0	0	0
Miscellaneous	GR913540	IRF221	MTR_3g093000	Putative uncharacterized protein	0.83	0	0	0	0	-2.17	0	0	0	0	0	0
Miscellaneous	GR913538	IRF220	FOIG_07126	Uncharacterized protein	-0.45	0	0	0	0	-1.38	0	0	0	0	0	0
Miscellaneous	GR913558	IRF225	I3SFC9_MEDTR	Uncharacterized protein	0.47	1.92	2.34	0	0	0	-0.06	0	0	3.92	2.06	3.02
Miscellaneous	GR913566	IRF229	CaO19.11777	Putative uncharacterized protein	0	1.53	2.06	0	2.53	3.27	-0.14	0	2.35	4.36	4.55	5.37
Miscellaneous	GR913639	IRF237	UBXN8	Uncharacterized protein	-0.45	0	1.4	0	0	0	0.5	0	0	0	0	0
Miscellaneous	GR913654	IRF238	PHAVU_007G206900g	Uncharacterized protein	0	0	0	0	0	-1.64	0	0	0	0	0	0
Miscellaneous	GR913658	IRF239	K7MY22_SOYBN	Uncharacterized protein	0	0	0	0	-2.28	-1.98	0	0	0	0	0	0
Miscellaneous	GR913667	IRF241	MTR_2g062610	Putative uncharacterized protein	0	0	0	0	0	-2.16	-0.16	0	0	0	0	0
Miscellaneous	GR913695	IRF246	At2g26240	UPF0136 membrane protein At2g26240	-0.29	-1.53	0	0	0	0	-0.51	0	0	0	0	0
Miscellaneous	GR913698	IRF248	PHAVU_008G041700g	Uncharacterized protein	0	0	0	0	-1.83	-1.62	0.02	0	0	0	-1.93	-2.18
Miscellaneous	GR913772	IRF256	FOMG_18823	Uncharacterized protein	0	0	1.88	0	0	0	0	0	0	0	0	2
Miscellaneous	GR913942	IRF272	CICLE_v10009919mg	Uncharacterized protein	0	0	0	0	0	-2.21	-0.39	0	0	0	0	-1.96
Miscellaneous	GR913957	IRF274	MTR_7g115070	Putative uncharacterized protein	-0.39	2.38	0	0	2.93	0	0.87	0	0	0	2.93	0
Miscellaneous	GR914000	IRF281	B7FG49_MEDTR	Putative uncharacterized protein	-0.03	0	1.88	0	4.07	4.56	-0.83	-2.05	2.07	3.38	3.99	5.59
Miscellaneous	GR914018	IRF287	C6TDE7_SOYBN	Putative uncharacterized protein	0	0	0	0	1.51	0	0	0	0	0	0	0
Miscellaneous	GR914031	IRF289	PHAVU_002G301900g	Uncharacterized protein	-0.46	0	2.17	0	4.05	4.7	0	0	0	0	2.74	3.94
Miscellaneous	GR914081	IRF301	MTR_6g029250	Uncharacterized protein	0	0	0	0	-2.36	-2.3	0.06	0	0	0	0	0
Miscellaneous	GR914103	IRF306	MTR_5g006230	Putative uncharacterized protein	-0.8	0	0	0	-2.03	0	0	0	0	0	0	0
Miscellaneous	GR914114	IRF308	MYCTH_2025626	Uncharacterized protein	0	0	0	0	0	-1.68	0.14	0	0	0	0	0
Miscellaneous	GR914134	IRF312	K7MV42_SOYBN	Uncharacterized protein	-0.84	0	0	0	0	-2.11	0	0	0	0	0	0
Miscellaneous	GR914201	IRF327	PHAVU_001G072300g	Uncharacterized protein	-0.97	0	1.82	0	0	0	0	0	0	0	0	0
Miscellaneous	GR914214	IRF332	I3SD27_MEDTR	Uncharacterized protein	-0.52	0	0	0	2.27	4.24	0.08	0	0	0	1.48	2.09
Miscellaneous	GR914230	IRF336	W5BVR6_WHEAT	Uncharacterized protein	-0.95	2.39	3.52	6.69	5.67	6.73	0	-4.19	2.1	2.96	4.38	6.98
Miscellaneous	GR914252	IRF342	B7FHR4_MEDTR	Putative uncharacterized protein	0.64	0	0	0	0	-2.04	0	0	0	0	0	0
Miscellaneous	GR914254	IRF343	I3SNP1_MEDTR	Uncharacterized protein	0	2.08	3.91	0	3.35	4.84	0	0	0	1.6	3.59	1.39
Miscellaneous	GR914285	IRF352	I1JJR9_SOYBN	Uncharacterized protein	0.55	4.69	6.07	-1.63	8.16	7.32	0	0	0	0	6.73	5.28
Miscellaneous	GR914292	IRF356	At2g41620	Uncharacterized protein At2g41620	0	0	0	-1.81	-1.41	-1.63	0.24	0	-1.73	0	0	-2.18
Miscellaneous	GR914297	IRF359	I3T732_MEDTR	Uncharacterized protein	-0.79	5.31	6.1	0	9.75	0	0	0	0	0	4.43	4.82
Miscellaneous	GR914342	IRF367	FOYG_15911	Uncharacterized protein	0.42	0	0	0	0	2.84	0.34	0	0	0	0	2.61
Miscellaneous	GR914380	IRF371	PHAVU_006G164000g	Uncharacterized protein	0.76	-1.4	0	0	-1.65	0	0	0	0	0	0	0
Miscellaneous	GR914382	IRF372	B7FM97_MEDTR	Putative uncharacterized protein	-0.29	0	1.5	1.97	0	1.58	-0.14	0	0	0	0	0
Miscellaneous	GR914421	IRF378	B7FH14_MEDTR	Putative uncharacterized protein	-0.98	0	0	0	-1.45	0	0.21	0	0	0	0	-2.39
Miscellaneous	GR914424	IRF379	At5g65660	Uncharacterized protein At5g65660	0	0	0	0	0	1.88	0	0	0	0	0	2.1
Miscellaneous	GR914426	IRF380	GMDG_04745	Uncharacterized protein	0	0	0	0	0	1.96	0	0	0	0	0	0
Miscellaneous	GR914432	IRF381	I1L5H6_SOYBN	Uncharacterized protein	-0.25	0	0	2.86	0	-1.32	0	0	0	0	0	0
Miscellaneous	GR914446	IRF385	FOWG_17817	Uncharacterized protein	0.89	0	0	0	2.61	4.25	0	0	0	0	3.81	0
Miscellaneous	GR914447	IRF386	CNAG_02498	Uncharacterized protein	-0.51	0	0	0	0	-1.4	0	0	-1.57	0	0	0
Miscellaneous	GR914473	IRF388	K7MCF9_SOYBN	Uncharacterized protein	-0.28	0	0	0	0	0	-0.21	0	0	0	0	1.5
Miscellaneous	GR914478	IRF389	MTR_8g093440	Putative uncharacterized protein	0.53	0	0	0	0	0	0	0	3.24	0	0	0
Miscellaneous	GR914498	IRF393	K7MGK6_SOYBN	Uncharacterized protein	-0.44	0	0	0	-2.21	-1.66	0	0	0	0	0	0
Miscellaneous	GR914557	IRF399	B7FN10_MEDTR	Uncharacterized protein	-0.26	-1.79	0	-2.49	-2.87	-1.83	0.05	0	0	0	0	0
Miscellaneous	GR914623	IRF405	DFA_01641	Putative uncharacterized protein	-0.05	0	0	0	-1.47	0	0.21	-1.41	-1.76	-1.62	0	-1.78
Miscellaneous	GR914670	IRF409	I1KAV6_SOYBN	Uncharacterized protein	-0.41	0	0	0	0	0	-0.3	0	0	0	0	1.5
Miscellaneous	GR914686	IRF413	At5g03900	Uncharacterized protein At5g03900, chloroplastic	0	-1.66	0	0	-2.85	0	0	0	0	0	0	0
Miscellaneous	GR914703	IRF418	MTR_5g030290	Putative uncharacterized protein	-0.11	0	0	0	-1.46	0	0.22	-1.92	-2.34	-2.29	0	0
Miscellaneous	GR914713	IRF422	FraEuI1c_2081	Uncharacterized protein	-0.54	2.66	3.62	0	4.13	5.37	-0.12	0	3.3	3.18	4.38	0
Miscellaneous	GR914729	IRF426	sti1	Protein STIP1 homolog	-0.03	0	0	0	0	0	0	0	0	-2.64	0	0
Miscellaneous	GR914738	IRF428	MTR_3g044650	Putative uncharacterized protein	0	0	0	2.44	0	0	0	0	1.56	0	0	0
Miscellaneous	GR914763	IRF431	B7FKH5_MEDTR	Putative uncharacterized protein	0.64	0	0	1.4	2.18	2.96	0.08	0	1.45	0	2.41	4.57
Miscellaneous	GR914786	IRF436	MTR_1g031620	Uncharacterized protein	0	0	0	0	0	0	0	0	0	0	0	2.09
Miscellaneous	GR914787	IRF437	I3S4Q6_MEDTR	Uncharacterized protein	0	1.47	1.49	2.01	0	0	0	2.76	2.53	1.47	0	1.72
Miscellaneous	GR914797	IRF438	MTR_1g088640	Uncharacterized protein	0.03	0	1.6	0	0	0	0	1.35	0	1.45	0	0
Miscellaneous	GR914831	IRF442	MTR_8g095080	Putative uncharacterized protein	-0.15	0	0	0	-2.5	-1.97	0	0	0	0	0	0
Miscellaneous	GR911932	IRF6	MTR_7g065150	Putative uncharacterized protein	0.62	0	-2.77	0	0	0	-0.65	0	0	0	0	0
Miscellaneous	GR914851	IRF447	I3TAJ5_MEDTR	Uncharacterized protein	0	1.39	0	0	2.37	3.27	0	0	0	0	0	4.78
Miscellaneous	GR914892	IRF457	MTR_8g040190	Putative uncharacterized protein	-0.28	0	0	0	2.28	3.36	0	0	0	0	0	2.69
Miscellaneous	GR914913	IRF459	K7L083_SOYBN	Uncharacterized protein	0.67	0	0	0	1.77	2.58	0.05	0	0	0	3.54	3.87
Miscellaneous	GR911960	IRF8	MTR_3g083310	Putative uncharacterized protein	0.25	-1.48	0	0	0	0	0.58	0	0	0	-1.74	-2.18
Miscellaneous	GR911990	IRF10	B7FII2_MEDTR	Uncharacterized protein	-0.63	0	0	3.4	0	0	0.000934	0	5.89	0	0	-1.72
Miscellaneous	GR912013	IRF13	MTR_050s0014	Uncharacterized protein	-0.78	2.57	0	0	3.96	3.45	0	0	0	1.96	5.06	5.73
Miscellaneous	GR912014	IRF14	I1NG96_SOYBN	Uncharacterized protein	0.55	4.09	3.17	0	4.99	4.89	-0.65	0	0	0	4.91	6.02
Miscellaneous	GR912027	IRF16	MTR_1g005810	Putative uncharacterized protein	-0.86	0	1.34	0	0	-1.88	-0.75	0	0	0	-1.46	0
Miscellaneous	GR912077	IRF20	SSFG_00482	Predicted protein	0	0	0	0	-1.81	0	0.34	0	0	0	0	-1.8
Miscellaneous	GR912093	IRF21	A1Q_1139	Uncharacterized protein	-0.73	0	0	0	2.09	2.51	0.04	0	0	0	3.43	5.71
Miscellaneous	GR912185	IRF23	FOIG_07329	Uncharacterized protein	0.71	0	-1.93	0	0	0	-0.1	0	0	0	0	-2.46
Miscellaneous	GR912191	IRF24	I3SY89_MEDTR	Uncharacterized protein	-0.23	2.02	2.12	0	5.33	5.84	0	0	2.34	2.39	0	5.69
Miscellaneous	GR912314	IRF33	PHAVU_011G002600g	Uncharacterized protein	0	0	0	0	1.69	2.34	0.2	0	0	0	0	0
Miscellaneous	GR912341	IRF36	I3SLE4_MEDTR	Uncharacterized protein	0	0	0	0	0	0	0.11	0	-1.33	0	0	0
Miscellaneous	GR913014	IRF130	MTR_7g084610	Putative uncharacterized protein	0	0	0	0	1.99	2.57	0	0	0	0	0	0
Miscellaneous	GR913017	IRF132	I1KJR3_SOYBN	Uncharacterized protein	0	0	0	0	0	0	0.09	0	0	0	-3.01	-2.22
Miscellaneous	GR913034	IRF136	MTR_5g014080	GMFP4	-0.05	-2.2	0	0	0	0	0.15	0	0	0	0	0
Miscellaneous	GR913044	IRF139	I3SQ50_LOTJA	Uncharacterized protein	0.06	0	0	0	1.5	0	0	0	0	0	0	1.5
Miscellaneous	GR912971	IRF119	I3T0L1_MEDTR	Uncharacterized protein	0.13	0	0	0	0	-1.8	-0.22	0	0	-2.32	0	0
Miscellaneous	GR912975	IRF120	FOTG_04371	Uncharacterized protein	0.32	-1.47	0	0	0	-1.46	-0.12	0	0	0	0	0
Miscellaneous	GR912989	IRF124	I3S0E8_MEDTR	Uncharacterized protein	-0.52	0	0	0	0	-2.59	0.2	0	0	0	0	-1.51
Miscellaneous	GR913004	IRF127	K7LNK2_SOYBN	Uncharacterized protein	-0.46	0	0	0	0	0	0.25	0	0	0	-1.6	0
Miscellaneous	GR915121	IRF485	I3TA26_MEDTR	Uncharacterized protein	-0.05	0	0	-1.81	0	-1.74	0	0	-1.46	0	0	0
Miscellaneous	GR915127	IRF487	FOWG_17817	Uncharacterized protein	-0.02	0	0	4.4	0	0	0.3	0	5.46	0	0	0
Miscellaneous	GR915174	IRF497	OSS2_PEA	Organ-specific protein S2	-0.77	0	-2.25	0	0	0	0.24	0	0	-1.82	-1.84	-3.12
Miscellaneous	GR915227	IRF509	I3SH19_MEDTR	Uncharacterized protein	0	0	0	0	-1.82	-1.45	-0.29	0	-1.39	-2.51	-1.84	-1.85
Miscellaneous	GR915242	IRF512	I1J654_SOYBN	Uncharacterized protein	0	0	0	0	0	1.78	0	0	0	0	0	1.38
Miscellaneous	GR915244	IRF513	PHAVU_001G155900g	Uncharacterized protein	0.04	0	0	0	-2	-1.87	0	0	0	0	0	0
Miscellaneous	GR915261	IRF517	MTR_5g017450	Putative uncharacterized protein	0.19	0	0	0	0	0	-0.22	0	0	1.36	2.59	3.8
Miscellaneous	GR915273	IRF520	I3SCK6_LOTJA	Uncharacterized protein	-0.94	-1.64	0	0	-1.87	-1.68	-0.28	0	0	0	0	0
Miscellaneous	GR915277	IRF522	B7FN72_MEDTR	Putative uncharacterized protein	-0.19	0	-1.94	0	0	0	0.34	0	0	0	0	0
Miscellaneous	GR915279	IRF523	I3SSQ3_MEDTR	Uncharacterized protein	-0.96	-2.73	-3.14	-2.53	-2.37	0	0	0	-2.3	-1.77	0	0
Miscellaneous	GR915309	IRF531	HIPL1	HIPL1 protein	-0.57	2.77	3.2	0	4.14	2.76	-0.27	0	0	2.33	5.03	6.32
Miscellaneous	GR915334	IRF535	MTR_3g100100	Putative uncharacterized protein	0	-1.88	-2.69	0	-2.24	-1.4	-0.46	0	0	0	0	1.36
Miscellaneous	GR915371	IRF547	I3S6V5_MEDTR	Uncharacterized protein	-0.66	0	0	0	-1.35	0	0	0	0	-1.32	0	-2.16
Miscellaneous	GR915415	IRF556	G3VF87_SARHA	Uncharacterized protein	-0.97	0	0	0	0	0	0.12	0	0	0	0	1.84
Miscellaneous	GR915434	IRF558	I1JMG5_SOYBN	Uncharacterized protein	0.49	-1.48	-1.9	0	0	0	-0.41	0	0	0	0	0
Miscellaneous	GR915445	IRF559	Q9ZRW4_CICAR	Putative uncharacterized protein	0	-1.34	-2.69	0	0	0	-0.43	0	-2.8	0	0	0
Miscellaneous	GR915515	IRF567	I3S9F1_LOTJA	Uncharacterized protein	0	-1.67	0	0	-1.89	-1.49	-0.15	0	2.9	0	0	0
Miscellaneous	GR915549	IRF580	KIRO_ACTDE	Kirola	0	0	-1.39	0	0	-2.63	-0.43	-2.16	-1.7	-2.75	0	-2.82
Miscellaneous	GR915585	IRF589	K7LKL8_SOYBN	Uncharacterized protein	0.65	0	0	0	-2.53	0	0.19	0	0	0	-1.86	0
Miscellaneous	GR915587	IRF590	I1KHR5_SOYBN	Uncharacterized protein	-0.27	0	-2.24	0	-1.75	0	0	0	0	-1.86	0	0
Miscellaneous	GR912414	IRF45	PHAVU_003G166700g	Uncharacterized protein	-0.87	2.37	1.62	-1.74	1.59	0	-0.19	0	-2.56	0	0	0
Miscellaneous	GR915610	IRF594	KIRO_ACTDE	Kirola	0.6	0	0	-1.99	0	2.15	0	0	-2.46	0	0	0
Miscellaneous	GR915635	IRF601	C6TED3_SOYBN	Putative uncharacterized protein	-0.49	-1.82	-2.29	0	0	0	-0.27	0	0	0	0	0
Miscellaneous	GR915644	IRF602	K7MFM0_SOYBN	Uncharacterized protein	-0.56	0	-1.55	0	-3.34	-1.67	-0.24	0	0	0	-1.83	0
Miscellaneous	GR915653	IRF605	At3g50808	Uncharacterized protein At3g50808	-0.09	0	-3.59	0	0	2.13	-0.9	0	0	0	0	0
Miscellaneous	GR915661	IRF606	FOTG_03113	Uncharacterized protein	0	0	-1.64	0	0	0	-0.57	0	0	0	0	1.87
Miscellaneous	GR915684	IRF611	H3BYR4_TETNG	Uncharacterized protein	0.68	-1.97	-2.63	0	0	2.29	-0.7	-1.86	0	0	0	0
Miscellaneous	GR915680	IRF610	I1LEN8_SOYBN	Uncharacterized protein	0	-2.93	0	0	-1.42	0	0.03	0	0	0	0	0
Miscellaneous	GR915690	IRF614	W5ENQ7_WHEAT	Uncharacterized protein	-0.06	0	-3.55	0	0	1.91	-0.75	0	0	0	0	0
Miscellaneous	GR915703	IRF618	At2g17340	Uncharacterized protein At2g17340	0.7	0	0	0	-1.42	0	0.25	0	0	0	0	0
Miscellaneous	GR915713	IRF621	ACD_9C00304G0001	Uncharacterized protein	-0.56	0	0	0	2.05	1.82	0	0	0	0	0	1.5
Miscellaneous	GR915721	IRF623	I3SVB1_LOTJA	Uncharacterized protein	0.18	0	0	-1.5	-1.53	0	0	0	-3.01	0	0	0
Miscellaneous	GR915757	IRF631	TIFY3B	Protein TIFY 3B	-0.75	-1.86	0	0	0	0	0.45	0	0	-2.08	0	0
Miscellaneous	GR915811	IRF640	KGM_20490	Uncharacterized protein	0.57	-2.25	-2.81	0	-2.26	0	-0.04	0	0	0	0	0
Miscellaneous	GR915814	IRF641	PHAVU_001G187400g	Uncharacterized protein	0	0	0	0	2.28	3.88	0	0	0	0	0	0
Miscellaneous	GR915862	IRF649	PHAVU_007G183100g	Uncharacterized protein	0	0	0	0	-1.88	0	0.1	0	0	0	-1.4	0
Miscellaneous	GR915913	IRF657	MTR_4g076030	Putative uncharacterized protein	-0.4	-3.38	-1.52	0	-2.34	0	0.12	0	0	0	0	0
Miscellaneous	GR915920	IRF659	Q8B9L9_NPVR1	Uncharacterized protein	-0.26	-1.67	0	0	-1.42	0	0.62	0	0	0	-1.81	0
Miscellaneous	GR915938	IRF660	Y-2	Uncharacterized protein At3g27210	-0.73	0	0	0	0	-1.42	0.76	0	0	0	0	0
Miscellaneous	GR915950	IRF665	I3T8R4_MEDTR	Uncharacterized protein	0	0	0	0	-1.95	-2.05	-0.03	0	0	0	0	-2.38
Miscellaneous	GR916026	IRF680	MTR_1g080470	Putative uncharacterized protein	0.51	0	-3.57	0	0	0	0	0	0	0	0	0
Miscellaneous	GR916065	IRF687	S01H4_54272	Marine sediment metagenome DNA, contig: S01H4_S16086	-0.54	-1.66	0	0	-3.1	0	-0.91	0	0	-2.16	-3.33	-2.74
Miscellaneous	GR916111	IRF697	I3S7Q4_MEDTR	Uncharacterized protein	0.19	0	0	0	-1.63	0	0.53	0	0	0	-1.64	0
Miscellaneous	GR916162	IRF712	I3SKB8_MEDTR	Uncharacterized protein	0	1.36	0	0	-2.01	0	-0.13	0	0	0	0	-1.58
Miscellaneous	GR916170	IRF713	FOIG_14983	Uncharacterized protein	0	0	0	0	0	0	0.41	0	0	0	-1.82	-1.82
Miscellaneous	GR916193	IRF720	PHAVU_010G133200g	Uncharacterized protein	0	2.08	0	0	0	0	0.7	0	0	0	0	0
Miscellaneous	GR916229	IRF730	CIMG_03331	Uncharacterized protein	0.34	-1.7	0	0	0	0	0	0	0	0	0	0
Miscellaneous	GR916228	IRF729	MTR_2g006450	Putative uncharacterized protein	0.07	0	-1.42	0	0	0	0.42	0	0	0	0	0
Miscellaneous	GR916235	IRF733	ART2	Putative uncharacterized protein ART2	-0.12	2.69	1.61	0	6.6	6.17	0.85	0	0	2.84	5.9	6.69
Miscellaneous	GR916236	IRF734	CARN1_1676	Uncharacterized protein	0	0	0	0	0	0	0.4	0	0	0	0	-2.22
Miscellaneous	GR916270	IRF743	I3SJP6_LOTJA	Uncharacterized protein	-0.24	0	0	2.18	3.51	4.37	0	0	2.64	2.51	0	3.54
Miscellaneous	GR916297	IRF749	I3T149_LOTJA	Uncharacterized protein	0	0	0	0	0	0	0.55	0	0	0	-1.88	-2.19
Miscellaneous	GR916295	IRF747	K7K1A3_SOYBN	Uncharacterized protein	0.15	0	0	0	0	0	0	0	2.86	0	0	0
Miscellaneous	GR916335	IRF758	C6TIZ0_SOYBN)	Putative uncharacterized protein	-0.7	0	0	-1.44	0	0	-0.12	0	-2	0	0	0
Miscellaneous	GR916367	IRF761	MTR_2g064890	Uncharacterized protein	-0.64	1.88	0	0	0	1.64	-0.41	0	0	0	0	0
Miscellaneous	GR916415	IRF770	B7FIQ4_MEDTR	Putative uncharacterized protein	0.08	2.11	1.48	0	0	0	0.02	0	0	0	0	0
Miscellaneous	GR916436	IRF774	FOXB_07818	Uncharacterized protein	0.33	0	0	-2.03	0	0	0.38	0	-2.26	0	-1.55	0
Miscellaneous	GR916447	IRF777	HELRODRAFT_163082	Uncharacterized protein	-0.93	0	0	0	-1.44	-1.46	0	0	0	0	0	-1.54
Miscellaneous	GR916444	IRF775	K7MM62_SOYBN	Uncharacterized protein	-0.45	1.79	0	0	3.2	3.84	0	0	0	0	0	3.17
Miscellaneous	GR916446	IRF776	X0ASK2_FUSOX	Uncharacterized protein	-0.25	0	0	0	1.48	2.77	0.26	0	-1.4	0	0	1.54
Miscellaneous	GR916459	IRF779	PHAVU_002G252800g	Uncharacterized protein	-0.44	-2.54	0	0	0	0	0	0	0	0	0	0
Miscellaneous	GR916474	IRF784	I1LKJ0_SOYBN	Uncharacterized protein	0.14	0	0	-2.29	0	0	0.29	0	0	0	-2.38	-2.73
Miscellaneous	GR916534	IRF800	MTR_3g086650	Uncharacterized protein	0	-1.84	-3.27	0	0	0	-0.4	0	0	0	0	0
Miscellaneous	GR916632	IRF827	PHAVU_010G005200g	Uncharacterized protein	0	0	0	0	0	0	0.63	0	0	0	0	-2.48
Miscellaneous	GR916637	IRF829	K7MEZ5_SOYBN)	Uncharacterized protein	0	0	0	0	-1.62	0	0.06	0	0	0	0	0
Miscellaneous	GR916640	IRF830	I3SAS6_LOTJA	Uncharacterized protein	0	0	0	0	1.48	0	0.44	0	0	0	0	-1.43
Miscellaneous	GR916653	IRF832	I1L5K1_SOYBN	Uncharacterized protein	-0.59	0	0	0	0	1.65	0.23	0	0	0	0	0
Miscellaneous	GR916661	IRF834	VIT_08s0007g07070	Putative uncharacterized protein	0	0	0	0	0	0	0.4	0	0	0	0	-2.59
Miscellaneous	GR916663	IRF835	MTR_7g109360	Putative uncharacterized protein	0.52	0	-1.52	0	0	0	0.45	0	0	0	0	1.55
Miscellaneous	GR916666	IRF837	FOXB_08290	Uncharacterized protein	-0.78	0	-1.37	0	-1.33	-1.34	-0.29	0	0	0	-1.53	0
Miscellaneous	GR916680	IRF840	CAPTEDRAFT_201655	Uncharacterized protein	0	1.45	0	0	2.53	2.25	0.71	0	0	0	0	1.54
Miscellaneous	GR916693	IRF842	I1LRE7_SOYBN	Uncharacterized protein	0.52	-1.82	0	0	0	0	0.77	0	0	0	0	0
Miscellaneous	GR916702	IRF845	I3SA30_MEDTR	Uncharacterized protein	0	0	0	0	0	-1.42	0	0	0	0	0	0
Miscellaneous	GR916718	IRF849	At1g54780	UPF0603 protein At1g54780, chloroplastic	-0.35	0	0	0	0	0	0.57	0	0	0	0	1.65
Miscellaneous	GR916732	IRF853	I3SJD1_LOTJA	Uncharacterized protein	0	0	0	-3.84	0	0	0.93	0	-2.65	0	0	-2.81
Miscellaneous	GR916756	IRF857	K7MP10_SOYBN	Uncharacterized protein	-0.75	0	0	0	0	0	-0.28	0	0	0	0	-2.37
Miscellaneous	GR916783	IRF862	Dvir\GJ21005	GJ21005	-0.69	0	0	0	0	-1.45	0	0	0	0	0	0
Miscellaneous	GR916814	IRF870	I3SXF6_MEDTR	Uncharacterized protein	0.21	1.48	1.52	0	3.16	2.05	-0.27	0	0	0	0	0
Miscellaneous	GR916809	IRF868	Sb0016s002500	Putative uncharacterized protein Sb0016s002500	0.02	0	0	0	-1.77	-1.38	-0.27	0	-2.15	-1.95	0	0
Miscellaneous	GR916836	IRF874	Q5DQE8_ECOLX	Uncharacterized protein	0	0	0	0	0	0	0	0	-1.78	-1.54	0	0
Miscellaneous	GR916863	IRF878	I3T380_LOTJA	Uncharacterized protein	0.84	0	0	0	0	0	-0.09	-1.87	-3.18	-2.3	0	-1.99
Miscellaneous	GR916870	IRF880	B7FKM7_MEDTR	Putative uncharacterized protein	0	0	-1.4	0	0	0	0.07	0	0	0	0	0
Miscellaneous	GR916874	IRF881	MTR_2g075910	Putative uncharacterized protein	0	1.87	0	0	5.02	0	0.07	0	0	0	4.72	5.55
Miscellaneous	GR916892	IRF883	I1LC38_SOYBN	Uncharacterized protein	0.28	0	-2.44	0	-1.54	0	-0.21	0	0	0	0	-2.32
Miscellaneous	GR916891	IRF882	I3SNZ9_MEDTR	Uncharacterized protein	0.51	0	0	0	3.32	4.3	0.46	-1.52	1.87	2.25	4.27	5.83
Miscellaneous	GR916911	IRF886	C6YBB5_CATRO)	Putative uncharacterized protein	-0.88	0	0	2.02	0	0	0	0	3.14	0	0	0
Miscellaneous	GR916914	IRF888	C6YBB5_CATRO)	Putative uncharacterized protein	-0.82	0	0	0	2.87	4.87	0.3	0	0	2.71	4.09	6.01
Miscellaneous	GR916917	IRF890	At2g27730	Uncharacterized protein At2g27730, mitochondrial	0.59	0	0	0	0	0	-0.19	0	0	-2.09	0	0
Miscellaneous	GR916927	IRF895	PHAVU_002G063200g	Uncharacterized protein	0.3	-1.96	0	-2.27	1.52	0	0	0	0	0	0	0
Miscellaneous	GR916928	IRF896	Dvir\GJ21005	GJ21005	0	0	-1.95	0	0	0	0.24	0	0	0	0	-1.35
Miscellaneous	GR916955	IRF902	Q3LSN3_PEA	Putative uncharacterized protein	0	0	0	0	2.04	1.73	0	0	0	0	0	0
Miscellaneous	GR916965	IRF903	I3SZW3_MEDTR	Uncharacterized protein	-0.83	0	0	0	5.66	5.67	0	0	0	0	0	0
Miscellaneous	GR916987	IRF905	K7MAQ4_SOYBN	Uncharacterized protein	0.03	-1.37	0	0	0	0	0.18	0	-2.14	-1.74	0	-1.49
Miscellaneous	GR917008	IRF909	OsI_027940	Uncharacterized protein OsI_027940	0.5	0	-1.46	0	0	0	0.19	0	0	0	0	0
Miscellaneous	GR917016	IRF912	I1KV79_SOYBN	Uncharacterized protein	0.07	-1.9	0	0	0	0	-0.08	0	0	-1.92	0	-3.14
Miscellaneous	GR917038	IRF915	MTR_8g106580	Putative uncharacterized protein	0.61	0	0	1.67	0	0	0.15	0	0	0	0	-2.84
Miscellaneous	GR917059	IRF917	MTR_8g073110	Putative uncharacterized protein	-0.66	0	0	0	0	0	-0.16	0	0	0	0	-1.54
Miscellaneous	GR917296	IRF931	MTR_7g074070	Putative uncharacterized protein	0	0	0	1.46	0	0	-0.13	0	1.5	0	0	0
Miscellaneous	GR917316	IRF938	PHAVU_001G180700g	Uncharacterized protein	0	0	0	1.4	0	-2.23	-0.45	0	0	0	0	-1.75
Miscellaneous	GR917319	IRF940	MTR_4g082550	Putative uncharacterized protein	0.83	0	0	0	-2.1	-1.98	0	0	-2.05	0	0	0
Miscellaneous	GR917328	IRF945	K7KMT4_SOYBN)	Uncharacterized protein	-0.14	0	0	0	-1.97	-1.69	0	0	0	0	0	0
Miscellaneous	GR917342	IRF948	MTR_4g079720	Putative uncharacterized protein	-0.3	0	1.37	0	0	0	0	0	0	0	0	0
Miscellaneous	GR917345	IRF950	PHAVU_007G1691001g	Uncharacterized protein	0	0	0	1.92	0	-2.64	0	0	0	0	0	0
Miscellaneous	GR917352	IRF951	FOTG_02864	Uncharacterized protein	0.08	0	0	0	0	-2.22	0	0	-1.83	0	0	0
Miscellaneous	GR917358	IRF952	VIBHAR_06172	Uncharacterized protein	0	0	0	0	0	1.87	-0.15	0	0	0	0	0
Miscellaneous	GR917371	IRF955	I3T506_LOTJA	Uncharacterized protein	0	1.85	0	0	0	0	-0.74	0	0	0	0	0
Miscellaneous	GR917390	IRF961	I1MUL3_SOYBN	Uncharacterized protein	-0.71	0	0	0	0	-1.61	0	0	0	0	0	0
Miscellaneous	GR917401	IRF965	RFI_35307	Uncharacterized protein	0.42	0	0	0	-1.7	0	-0.18	0	0	0	0	0
Miscellaneous	GR917410	IRF969	I3S232_MEDTR	Uncharacterized protein	0	-1.87	0	0	0	0	0	0	0	0	0	0
Miscellaneous	GR917408	IRF968	PHAVU_010G155700g	Uncharacterized protein	0.52	2.86	0	0	0	0	0	0	0	0	0	0
Miscellaneous	GR917419	IRF971	I1K0C0_SOYBN	Uncharacterized protein	-0.93	0	1.9	0	2.16	2.94	0	0	0	0	0	0
Miscellaneous	GR917443	IRF976	I1JHY5_SOYBN	Uncharacterized protein	0.28	0	0	0	0	-1.88	0.13	0	0	0	0	0
Miscellaneous	GR917450	IRF978	MTR_3g023150	SDL-1 protein	0	0	0	0	-1.47	-1.51	-0.21	0	0	0	0	0
Miscellaneous	GR917471	IRF984	K7L977_SOYBN	Uncharacterized protein	-0.95	2.16	0	0	0	0	0	3.07	2.35	0	0	0
Miscellaneous	GR917536	IRF997	I3SB27_MEDTR	Uncharacterized protein	0.02	0	0	-1.82	-2.93	-2.02	-0.35	0	0	0	0	-3.01
Miscellaneous	GR917543	IRF1000	K7LLM9_SOYBN	Uncharacterized protein	0.14	0	0	0	-2.12	0	0.11	0	0	-2.92	0	-3.02
Miscellaneous	GR912551	IRF50	B7FH23_MEDTR	Putative uncharacterized protein	-0.2	1.52	1.52	0	1.58	1.83	0.9	0	0	0	0	0
Miscellaneous	GR912598	IRF58	B7FFW8_MEDTR	Putative uncharacterized protein	0.61	0	0	0	2.17	0	0	0	1.33	0	0	3.66
Miscellaneous	GR917587	IRF1012	MTR_5g016450	Putative uncharacterized protein	0.16	0	-1.64	-2.18	-1.97	-1.38	-0.27	1.75	0	1.72	0	-2.34
Miscellaneous	GR917619	IRF1020	PFBG_00632	Uncharacterized protein	0.09	0	0	0	0	0	0.4	0	0	-1.54	0	0
Miscellaneous	GR917655	IRF1029	CINTURNW_2795	Uncharacterized protein	0	0	0	0	2.25	1.98	0.17	0	0	0	0	1.42
Miscellaneous	GR917662	IRF1031	RFI_08339	Uncharacterized protein	0	0	-1.57	0	0	0	0.28	0	0	0	0	-1.77
Miscellaneous	GR917706	IRF1041	I1L1D2_SOYBN	Uncharacterized protein	0	0	0	2.03	3.59	3.82	0.38	0	0	0	3.27	4.42
Miscellaneous	GR917703	IRF1040	K7LKK3_SOYBN	Uncharacterized protein	-0.14	0	0	0	0	0	0.06	0	0	0	-1.53	0
Miscellaneous	GR917729	IRF1050	W5PMA3_SHEEP	Uncharacterized protein	-0.73	3.27	2.21	0	3.87	2.12	-0.17	0	0	0	2.87	4.06
Miscellaneous	GR917732	IRF1051	C6T7E7_SOYBN	Putative uncharacterized protein	0	0	0	0	0	-1.39	-0.19	0	0	0	-1.57	0
Miscellaneous	GR917735	IRF1052	MTR_3g092670	Putative uncharacterized protein	0	4.07	3.55	0	6.57	5.38	-0.45	0	0	0	4.69	5.93
Miscellaneous	GR917786	IRF1068	I3S490_MEDTR	Uncharacterized protein	0	1.49	0	0	0	0	0.04	0	0	0	-1.72	0
Miscellaneous	GR917804	IRF1073	I3S3J9_LOTJA	Uncharacterized protein	0	0	0	0	0	0	0.36	0	0	0	0	-2.37
Miscellaneous	GR917806	IRF1074	PC103696.00.0	Putative uncharacterized protein	-0.5	0	0	-2.28	0	0	-0.45	0	-1.35	0	0	-2.53
Miscellaneous	GR917848	IRF1086	I3T8F7_LOTJA	Uncharacterized protein	0.03	0	0	0	0	-1.63	0	0	0	0	0	0
Miscellaneous	GR917854	IRF1088	I3SA08_LOTJA	Uncharacterized protein	-0.02	-2.23	-2.77	0	1.8	0	0	0	0	0	0	0
Miscellaneous	GR917863	IRF1091	MTR_2g010740	Putative uncharacterized protein	0	-2.62	0	0	0	0	0	0	0	0	0	0
Miscellaneous	GR917865	IRF1093	RFI_08302	Uncharacterized protein	0	0	0	0	3.63	1.62	0	0	0	0	0	0
Miscellaneous	GR917867	IRF1095	At2g23090	Uncharacterized protein At2g23090	0.63	0	0	0	0	0	0	0	0	-1.77	0	0
Miscellaneous	GR917874	IRF1096	PHAVU_005G130100g	Uncharacterized protein	0	0	0	0	1.37	1.5	0	0	0	0	0	0
Miscellaneous	GR917877	IRF1097	At4g24690	Putative uncharacterized protein At4g24690	0	0	0	-2.37	0	0	0	0	0	0	0	-2.75
Miscellaneous	GR917892	IRF1100	I3SYR1_LOTJA	Uncharacterized protein	0.26	0	0	0	-2.13	0	-0.37	0	0	0	-1.55	-1.59
Miscellaneous	GR917895	IRF1101	PVIP	OBERON-like protein	-0.59	0	0	0	0	-1.55	0	0	0	0	0	0
Miscellaneous	GR917898	IRF1102	PHAVU_003G218900g	Uncharacterized protein	-0.84	0	0	0	-1.37	0	0.33	1.74	0	0	0	-2.55
Miscellaneous	GR917917	IRF1106	I3SQR8_MEDTR	Uncharacterized protein	-0.92	0	0	0	0	0	-0.4	0	0	0	-1.8	-2.53
Miscellaneous	GR917955	IRF1109	RUMGNA_00453	Uncharacterized protein	-0.34	1.54	0	0	0	0	0	0	0	0	0	-1.95
Miscellaneous	GR917980	IRF1110	I3T380_LOTJA	Uncharacterized protein	0	0	0	0	0	-1.62	0	0	0	0	0	-1.99
Miscellaneous	GR912645	IRF65	B7FND3_MEDTR	Putative uncharacterized protein	0.09	0	0	0	-1.46	-2.13	0	0	0	0	0	0
Miscellaneous	GR912663	IRF66	I3SSV2_MEDTR	Uncharacterized protein	0	0	0	0	0	0	-0.71	0	0	0	-1.65	-2.56
Miscellaneous	GR912745	IRF69	Q9M445_CICAR	Putative uncharacterized protein	-0.07	3.06	2.69	0	1.57	2.6	0.73	0	0	0	0	0
Miscellaneous	GR912763	IRF72	MTR_1g072560	Putative uncharacterized protein	0.32	0	0	0	1.86	0	0	0	0	0	0	0
Miscellaneous	GR912777	IRF73	MIMGU_mgv1a002606mg	Uncharacterized protein	0	0	0	0	0	0	0	0	-1.59	0	0	0
Miscellaneous	GR912797	IRF78	CaO19.11781	Putative uncharacterized protein	0	0	0	0	-1.52	0	0.09	0	-1.73	0	0	-3.24
Miscellaneous	GR912806	IRF82	MTR_5g091900	Uncharacterized protein	-0.21	0	0	0	0	0	0.26	0	0	-1.49	0	0
Miscellaneous	GR912808	IRF83	B7FLM8_MEDTR	Putative uncharacterized protein	-0.46	0	0	0	0	0	0.43	0	0	-2.07	0	0
Miscellaneous	GR912813	IRF85	MTR_4g098710	Uncharacterized protein	0	0	0	1.38	0	3.33	0	2.22	2.13	0	0	0
Miscellaneous	GR912827	IRF90	I1N138_SOYBN	Uncharacterized protein	0	0	0	-1.51	0	0	0.46	0	-2.04	0	0	-1.32
Miscellaneous	GR912843	IRF96	At4g14342	Uncharacterized protein At4g14342	0	2.01	0	0	2.93	3.02	0	0	0	0	0	4.42
Miscellaneous	GR912868	IRF98	I3T4A4_MEDTR	Uncharacterized protein	0.53	0	0	0	1.59	0	0	0	0	0	0	3.62
Miscellaneous	GR912886	IRF104	I1JCY7_SOYBN	Uncharacterized protein	0	0	0	0	0	0	0	0	-1.37	0	0	0
Miscellaneous	GR912901	IRF107	At1g47420	Uncharacterized protein At1g47420,	0	0	0	0	2.63	3.76	0	0	0	0	3.25	4.52
Miscellaneous	GR912929	IRF112	I3SR45_MEDTR	Uncharacterized protein	-0.41	0	0	0	-1.91	0	0	0	0	-1.64	0	0
Miscellaneous	ref|XP_643622.1|	IRF1118	DDB_0167196	Putative uncharacterized protein	0	-1.7	-1.69	-2.26	0	-1.63	-0.05	-3.38	-3.9	-5.18	0	0
Miscellaneous	gb|AC187465.3|	IRF1147	CpipJ_CPIJ011212	Putative uncharacterized protein	-0.57	2.67	0	0	0	0	0.1	0	0	0	0	0
Miscellaneous	gb|EAT87327.1|	IRF1117	SNOG_04936	Putative uncharacterized protein	-0.44	-1.74	0	0	0	0	-0.09	0	0	0	0	0
Miscellaneous	gb|ABG22120.1|	IRF1161	VITISV_014781	Putative uncharacterized protein	-0.85	0	0	0	0	0	0	0	0	0	0	1.89
Miscellaneous	gb|AC121237.19|	IRF1164	Q84187_9PARA	Putative uncharacterized protein	-0.56	0	0	0	0	-1.68	0	0	0	0	0	0
Miscellaneous	gb|ABE94507.1|	IRF1237	B7FN72_MEDTR	Putative uncharacterized protein	0	-2.08	0	0	0	0	0.25	0	-1.91	0	-1.46	0
Miscellaneous	emb|CT029795.1|	IRF1243	PC403595.00.0	Putative uncharacterized protein	0	2.24	0	0	0	0	0.01	0	-1.34	0	0	-1.33
Miscellaneous	ref|NP_758764.1|	IRF1271	YPB3_ECOLX	Uncharacterized 9.4 kDa protein	0	4.13	0	0	6	5.67	0	0	0	0	4.32	5.82
Miscellaneous	gb|AAM50025.1|	IRF1116	PGSC0003DMG400045864	Uncharacterized protein	0	0	0	0	-2.24	-2.55	0.08	0	0	0	0	0
Miscellaneous	emb|CAN62999.1|	IRF1123	I3S2R4_MEDTR	Uncharacterized protein	-0.96	0	0	2.82	5.08	5.02	-0.32	-2.36	2.35	1.92	4.62	4.94
Miscellaneous	gb|AC161032.19|	IRF1133	MTR_1g088640	Uncharacterized protein	0	0	2.03	0	0	0	-0.59	0	0	0	0	0
Miscellaneous	emb|AM293617.1|	IRF1135	BRA004944	Uncharacterized protein	0.84	0	0	0	-1.7	-1.35	0	0	0	0	0	0
Miscellaneous	emb|CT476834.2|	IRF1137	FOC4_g10000292	Uncharacterized protein	-0.27	0	0	0	0	0	0	0	0	0	0	5.04
Miscellaneous	gb|AY974606.1|	IRF1144	CGGC5_7348	Uncharacterized protein	-0.44	2.12	2.97	0	4.45	6.16	0	0	0	0	5.06	6.19
Miscellaneous	emb|CAD12839.3|	IRF1168	PHAVU_003G210800g	Uncharacterized protein	-0.35	0	0	0	0	-1.62	0	0	0	0	0	0
Miscellaneous	ref|XP_644898.2|	IRF1169	KGM_07544	Uncharacterized protein	-0.88	0	0	2.81	1.92	0	0.13	0	2.72	3.04	3.75	4.75
Miscellaneous	gb|AC113493.9|	IRF1171	I1LQ02_SOYBN	Uncharacterized protein	0.84	5.89	6.03	0	10.7	10.41	0	0	0	0	0	7.75
Miscellaneous	gb|AY232724.1|	IRF1173	K7J395_NASVI	Uncharacterized protein	0.82	0	0	0	0	2.68	0	0	0	0	0	0
Miscellaneous	ref|XP_001341024.1|	IRF1174	G3WQ70_SARHA	Uncharacterized protein	0.01	0	0	0	0	0	0	0	1.51	0	0	0
Miscellaneous	ref|XP_505171.1|	IRF1178	FOCG_17653	Uncharacterized protein	0	0	1.63	2.43	3.8	2.47	0.08	-2.44	2	2.49	4.58	4.75
Miscellaneous	emb|CAN61825.1|	IRF1180	I3SPG4_MEDTR	Uncharacterized protein	0	0	0	0	-1.88	-2.55	0.17	0	0	0	-2.95	-3.79
Miscellaneous	emb|AM231535.1|	IRF1185	TbgDal_IX4830	Uncharacterized protein	-0.59	-2.39	-1.71	0	-1.83	-1.65	-0.24	0	-1.66	0	0	-2.05
Miscellaneous	gb|DQ465810.1|	IRF1187	PHAVU_011G1574000g	Uncharacterized protein	0	0	0	2.76	6.18	0	0	0	4.77	0	0	0
Miscellaneous	emb|AM422114.2|	IRF1201	I3T2X0_MEDTR	Uncharacterized protein	0.41	-1.47	-3.11	0	0	0	0.39	0	0	0	0	-1.94
Miscellaneous	gb|EAZ02723.1|	IRF1209	I3S2J3_MEDTR	Uncharacterized protein	0	-2.24	-2.63	0	0	0	-0.74	0	0	0	0	0
Miscellaneous	gb|DQ875461.1|	IRF1219	I3T661_MEDTR	Uncharacterized protein	0	0	0	0	0	-2.23	0	0	0	0	0	0
Miscellaneous	sp|P40620|HMGL_VICFA	IRF1238	Solyc03g032130.2	Uncharacterized protein	-0.51	0	0	-1.64	0	0	0.22	0	-2.43	0	-1.7	0
Miscellaneous	pir||T02955	IRF1244	C0PC47_MAIZE	Uncharacterized protein	0	0	-1.8	0	1.71	2.28	-0.09	0	0	0	0	0
Miscellaneous	gb|AF095771.1|AF095771	IRF1245	B4G0R3_MAIZE	Uncharacterized protein	0	0	0	0	0	0	0.02	0	0	0	-1.42	0
Miscellaneous	dbj|AP004504.1|	IRF1260	PGSC0003DMG400020159	Uncharacterized protein	-0.92	0	1.74	0	0	0	0	0	0	0	0	0
Miscellaneous	emb|CAN79940.1|	IRF1262	PHAVU_001G195000g	Uncharacterized protein	0	0	0	0	0	0	-0.05	0	0	0	0	-1.89
Miscellaneous	dbj|BA000028.3|	IRF1274	PGSC0003DMG400020159	Uncharacterized protein	0	-2.89	-2.38	0	0	0	0	0	0	0	0	0
Miscellaneous	gb|AC103769.2|	IRF1151	H3AKG1_LATCH	Uncharacterized protein	0.57	0	0	0	0	0	0.11	0	0	0	0	1.5
Miscellaneous	gb|DQ099068.1|	IRF1154	I3SE13_MEDTR	Uncharacterized protein	-0.24	0	0	0	-2.46	-2.57	0	0	0	0	0	0
Miscellaneous	ref|YP_855101.1|	IRF1156	FOCG_17653	Uncharacterized protein	0	3.53	0	0	7.11	7.82	-0.05	0	3.26	4.03	4.65	0
Miscellaneous	gb|CP000667.1|	IRF1157	HMPREF0591_0611	Uncharacterized protein	-0.75	3.19	4.36	0	5.46	5.19	-0.21	0	2.93	2.9	4.64	6.18
Miscellaneous	ref|XP_731877.1|	IRF1158	EmuJ_000005500	Uncharacterized protein	0.56	0	0	0	0	0	-0.04	0	0	0	0	1.86
Miscellaneous	emb|CAC59824.1|	IRF1163	PRUPE_ppa002705mg	Uncharacterized protein	-0.34	0	0	0	-1.35	0	-0.72	0	0	0	0	0
Mitosis	GR914119	IRF309	pp1a	Replicase polyprotein 1a	0	1.78	3.39	2.6	1.33	2.01	-0.39	2.36	1.42	1.34	1.56	3.28
Mitosis	GR914960	IRF466	CNR10	Cell number regulator 10	0	0	0	0	8.11	0	0	0	0	0	0	5.58
Mitosis	GR915973	IRF669	CDC48A	Cell division control protein 48 homolog A	-0.37	0	-1.6	0	0	0	0.28	0	0	0	-1.72	0
Mitosis	GR916543	IRF804	At2g25110	Stromal cell-derived factor 2-like protein	-0.85	2.64	0	0	4.87	3.61	-0.25	0	0	0	4.69	0
Mitosis	GR917407	IRF967	SIB1	Sigma factor binding protein 1, chloroplastic	0	0	0	2.62	0	0	0	0	3.03	0	0	0
No significant homology	GR913079	IRF149	-	-	0.22	0	1.69	0	0	0	-0.02	1.68	2.5	0	0	-1.44
No significant homology	GR913129	IRF156	-	-	0.05	-1.39	0	0	0	0	0	0	0	0	0	0
No significant homology	GR913688	IRF245	-	-	-0.72	0	0	0	-1.43	0	0.24	0	0	-1.52	-1.53	-1.36
No significant homology	GR913924	IRF268	-	-	0	0	0	0	-1.48	0	-0.08	0	0	0	0	0
No significant homology	GR914089	IRF303	-	-	-0.28	1.57	2.38	0	3.06	3.79	-0.12	0	2.46	3.85	4.9	5.95
No significant homology	GR914255	IRF344	-	-	-0.14	0	1.42	-1.5	0	2.05	0	1.41	-1.39	0	0	0
No significant homology	GR914274	IRF347	-	-	-0.23	0	2.09	0	2.62	4.5	0	0	0	0	3.29	2.47
No significant homology	GR914279	IRF349	-	-	-0.37	2.2	2.99	0	4.17	5.82	0	0	0	0	3.95	3.24
No significant homology	GR914565	IRF400	-	-	0	0	0	0	0	-2.07	0	0	0	0	0	0
No significant homology	GR914834	IRF443	-	-	-0.37	1.96	1.33	0	2.53	4.95	-0.52	0	2.94	2.8	3.46	5.26
No significant homology	GR912993	IRF125	-	-	-0.28	0	0	0	0	0	-0.04	0	0	0	0	-1.67
No significant homology	GR915079	IRF482	-	-	-0.19	0	0	0	0	-1.9	0	0	0	0	0	0
No significant homology	GR915225	IRF508	-	-	0	0	0	0	0	0	0	0	5.3	0	0	0
No significant homology	GR912373	IRF41	-	-	-0.68	-2.06	-2.3	0	0	0	0.29	0	0	0	0	0
No significant homology	GR915613	IRF596	-	-	-0.79	0	0	0	0	-1.68	0	0	0	0	0	0
No significant homology	GR915623	IRF598	-	-	0	-1.41	-1.85	0	-3.05	-2.12	-0.04	0	0	0	-1.73	-3.14
No significant homology	GR915666	IRF607	-	-	0.54	-2.28	-3.27	0	0	0	-0.71	0	0	0	0	0
No significant homology	GR915668	IRF608	-	-	0	0	0	0	0	2.22	0.46	0	0	0	0	0
No significant homology	GR915871	IRF650	-	-	-0.87	0	0	0	-1.63	0	0.12	0	0	-1.9	0	0
No significant homology	GR916008	IRF675	-	-	-0.33	1.86	0	0	0	0	0.33	0	0	0	0	0
No significant homology	GR916071	IRF690	-	-	0	0	0	0	0	0	-0.42	0	0	0	0	-3.64
No significant homology	GR916081	IRF694	-	-	-0.15	1.92	0	0	0	0	0.15	0	0	0	0	0
No significant homology	GR916154	IRF711	-	-	-0.18	0	0	0	0	-1.91	0	0	0	0	0	0
No significant homology	GR916372	IRF763	-	-	0	0	0	0	-1.96	-1.42	-0.09	0	0	0	0	-2.42
No significant homology	GR916524	IRF797	-	-	0	-2.49	-3.22	0	-1.53	0	-0.13	0	0	0	0	0
No significant homology	GR916701	IRF844	-	-	-0.96	0	0	0	-1.39	0	0.33	0	0	0	-2.24	0
No significant homology	GR916726	IRF851	-	-	-0.32	0	-1.71	0	0	0	0	0	0	0	0	0
No significant homology	GR916866	IRF879	-	-	0	-1.87	0	-1.64	0	0	-0.32	-1.63	0	-1.52	0	0
No significant homology	GR916929	IRF897	-	-	0	-1.48	-1.84	0	0	0	0.58	0	0	0	0	0
No significant homology	GR917305	IRF935	-	-	0	0	0	0	0	0	-0.16	0	0	0	0	-2.19
No significant homology	GR917318	IRF939	-	-	0	0	0	0	0	0	0	0	-2.18	0	0	0
No significant homology	GR917378	IRF958	-	-	-0.55	5.69	0	0	0	0	-0.06	0	0	0	0	0
No significant homology	GR917438	IRF974	-	-	-0.33	0	0	0	0	0	0.25	0	-3.2	0	0	0
No significant homology	GR917485	IRF989	-	-	-0.74	0	0	0	0	-2.68	0	0	0	0	0	0
No significant homology	GR917556	IRF1002	-	-	-0.21	0	0	0	-3.03	-1.65	0.09	0	0	0	0	0
No significant homology	GR912609	IRF62	-	-	0.01	2.16	2.16	0	3	1.79	0	0	0	0	2.08	3.89
No significant homology	GR917857	IRF1090	-	-	-0.45	1.42	2.69	0	4.28	2.54	0	0	0	0	0	4.61
No significant homology	GR912639	IRF64	-	-	0.69	1.62	0	0	0	0	-0.46	0	-1.62	0	0	2.11
No significant homology	GR912757	IRF70	-	-	0	0	0	0	0	0	0	0	-2.14	0	0	0
No significant homology	GR912877	IRF101	-	-	-0.23	0	0	0	0	0	0.14	0	0	-1.33	0	0
No significant homology	GR912902	IRF108	-	-	0	-1.43	0	0	0	0	0	0	0	0	0	0
No significant homology	GR912910	IRF109	-	-	0.14	0	0	0	-1.33	0	-0.8	0	0	-2.26	0	-1.7
No significant homology	gb|AC139328.4|	IRF1125	-	-	-0.91	0	1.42	0	0	1.71	-0.23	0	0	0	0	0
No significant homology	ref|XM_458452.1|	IRF1130	-	-	0	0	0	0	0	0	0	0	0	0	0	1.75
No significant homology	emb|CT029282.1|	IRF1139	-	-	-0.27	1.93	2.48	0	6.75	7.71	0	0	0	0	0	6.78
No significant homology	gb|DQ122784.1|	IRF1142	-	-	0.05	0	0	0	0	0	0	0	0	0	4.03	5.91
No significant homology	gb|AC175208.3|	IRF1146	-	-	-0.08	0	0	0	0	-2.17	0	0	0	0	0	0
No significant homology	emb|AM422098.2|	IRF1153	-	-	0	0	0	0	-1.36	0	-0.21	0	0	0	0	0
No significant homology	gb|CP000099.1|	IRF1155	-	-	-0.96	0	0	0	-1.54	0	-0.07	0	0	-1.99	-1.58	0
No significant homology	gb|DQ465791.1|	IRF1162	-	-	0	0	0	0	-2.77	-2.16	0	0	0	0	0	0
No significant homology	gb|AC122164.6|	IRF1165	-	-	0	0	0	0	-1.98	0	0	0	0	0	0	0
No significant homology	gb|AC195450.5|	IRF1166	-	-	0.74	0	0	1.81	1.66	2.18	0	0	0	1.46	2.35	4.63
No significant homology	gb|AF002248.2|AF002248	IRF1176	-	-	0.44	0	0	0	-1.54	-1.9	0	0	0	0	0	0
No significant homology	emb|CT573076.2|	IRF1184	-	-	0.28	0	0	0	1.9	0	0	0	0	0	0	0
No significant homology	gb|AE006905.1|	IRF1188	-	-	-0.68	0	0	2.78	0	0	0	0	4.86	0	0	0
No significant homology	gb|AY105448.1|	IRF1189	-	-	-0.7	-1.58	0	2.26	0	0	0.09	0	2.39	0	0	0
No significant homology	emb|Z21703.1|VFHMGBOX	IRF1190	-	-	0.34	0	0	0	-1.54	-1.44	0.08	0	0	0	-2.3	0
No significant homology	gb|DQ306782.1|	IRF1193	-	-	0.49	0	0	0	0	0	-0.29	0	0	0	0	-1.65
No significant homology	gb|AC135313.12|	IRF1194	-	-	-0.08	-1.71	0	0	0	0	0.39	0	0	0	0	0
No significant homology	emb|AJ007449.2|CAR7449	IRF1195	-	-	0.53	1.88	1.78	0	5.61	7.12	0	0	0	0	3.05	0
No significant homology	emb|CU024887.12|	IRF1196	-	-	0.17	0	0	0	1.9	3.98	0	0	0	0	0	3.61
No significant homology	gb|ABO81056.1|	IRF1198	-	-	-0.04	0	0	0	0	0	-0.04	0	0	-1.52	0	0
No significant homology	emb|AJ299059.1|CAR299059	IRF1200	-	-	-0.26	-3.08	-3.24	0	0	0	-0.42	0	1.69	0	0	0
No significant homology	emb|AJ006095.1|CAR6095	IRF1206	-	-	-0.26	1.34	0	0	0	0	0	0	0	0	0	0
No significant homology	gb|AAL89360.1|	IRF1207	-	-	-0.44	3.07	3.01	0	5.14	2.85	-0.04	-1.81	0	0	4.32	5.92
No significant homology	gb|BT009460.1|	IRF1208	-	-	-0.44	0	0	0	3.6	2.79	0.79	0	2.59	0	3.67	0
No significant homology	emb|Z84569.1|HVE1393VR	IRF1211	-	-	-0.91	0	0	0	0	2.24	0	0	0	0	0	0
No significant homology	No significant similarity found.	IRF1215	-	-	0	0	0	0	-1.98	0	0.35	0	0	0	0	0
No significant homology	gb|DQ121442.1|	IRF1216	-	-	-0.3	0	0	0	-1.39	0	0.27	0	-2.31	0	0	0
No significant homology	ref|YP_001155196.1|	IRF1217	-	-	-0.6	0	0	0	-1.43	0	0.16	0	0	0	0	0
No significant homology	gb|AC087074.1|AC087074	IRF1222	-	-	-0.48	0	0	0	0	0	0	0	-2.22	0	0	0
No significant homology	gb|ABF99503.1|	IRF1224	-	-	0.77	0	0	0	0	1.51	0.41	0	0	-1.99	0	0
No significant homology	gb|AC131335.11|	IRF1225	-	-	-0.39	0	0	0	1.41	0	0	0	0	0	0	0
No significant homology	emb|BX890601.10|	IRF1226	-	-	0	-2.86	-2.02	0	-2.29	0	0.25	0	0	0	0	0
No significant homology	emb|BX511244.8|	IRF1228	-	-	0	0	0	0	0	0	0.33	0	0	0	-1.44	0
No significant homology	gb|AC159619.2|	IRF1230	-	-	-0.7	0	-1.55	-1.34	0	0	0	0	-1.47	0	0	0
No significant homology	gb|AC149637.11|	IRF1232	-	-	0	0	-1.64	0	0	0	-0.16	0	-2.95	-1.69	0	0
No significant homology	emb|AL662817.11|	IRF1234	-	-	0	-3.79	-1.59	0	0	0	0.92	0	-2.26	-2.07	0	0
No significant homology	emb|AL136231.12|	IRF1235	-	-	0	1.55	1.94	0	-1.46	0	-0.29	0	1.63	0	0	-1.69
No significant homology	emb|CT028662.1|	IRF1236	-	-	-0.23	1.73	0	0	0	0	0	0	0	0	0	0
No significant homology	emb|AM422121.2|	IRF1240	-	-	-0.71	0	0	0	0	0	0.58	0	-1.34	-2.53	-1.76	-1.36
No significant homology	gb|CP000662.1|	IRF1241	-	-	-0.94	0	-1.5	0	0	0	0	0	0	0	0	0
No significant homology	gb|AAG31638.1|	IRF1246	-	-	0.48	0	-1.47	-2.1	0	0	0.07	0	0	-1.57	-1.55	0
No significant homology	emb|AJ133126.1|RNO33126	IRF1247	-	-	-0.7	0	0	-1.34	0	0	-0.22	0	-3.4	0	0	-1.33
No significant homology	emb|AL392084.6|	IRF1248	-	-	0	0	0	0	-1.42	0	0.44	0	2.44	0	-2.08	0
No significant homology	emb|AM488543.2|	IRF1249	-	-	-0.68	-2.4	-2.6	3.57	-1.55	0	-0.74	1.75	3.16	0	0	0
No significant homology	gb|DQ072007.1|	IRF1250	-	-	0	0	0	0	0	0	0	0	0	0	0	-3.49
No significant homology	dbj|AP006420.1|	IRF1255	-	-	0	0	-1.8	0	0	0	0.01	0	0	0	0	-3.1
No significant homology	dbj|AB236844.1|	IRF1256	-	-	-0.42	0	0	0	0	0	0.18	0	0	0	0	-1.48
No significant homology	gb|AC147428.6|	IRF1258	-	-	0	0	2.28	0	2.41	1.53	-0.4	0	-1.41	0	0	1.71
No significant homology	dbj|AP004911.1|	IRF1267	-	-	-0.75	0	0	0	0	0	0.1	0	0	0	-1.47	0
No significant homology	gb|AC197174.5|	IRF1270	-	-	-0.75	2.12	1.72	0	4.03	2.97	-0.15	0	0	0	3.25	6.78
Nucleic acid metabolism	GR914007	IRF284	YTHDF2	YTH domain-containing family protein 2	0	0	0	0	-2.08	-1.57	0.09	0	-2.34	-1.78	0	-1.54
Nucleic acid metabolism	GR914198	IRF326	PRA1B3	PRA1 family protein B3	0	2.66	3.74	3.4	4.03	2.73	0.08	-2.13	2.61	0	4.19	7.36
Nucleic acid metabolism	GR914306	IRF362	LSM3	U6 snRNA-associated Sm-like protein LSm3	0	0	0	0	0	2.46	-0.17	0	0	0	0	0
Nucleic acid metabolism	GR914909	IRF458	NOP5-1	Probable nucleolar protein 5-1	0	3.68	0	0	7.46	7.95	-0.39	0	0	0	5.49	0
Nucleic acid metabolism	GR914996	IRF471	SDM1_42t00010	Putative gag-pol polyprotein, identical	0.02	0	0	0	0	-1.74	0	0	0	0	0	0
Nucleic acid metabolism	GR912349	IRF38	RECA	DNA repair protein recA homolog 1, chloroplastic	0.01	0	0	0	0	-2.48	0	0	0	0	0	0
Nucleic acid metabolism	GR912966	IRF118	MTR_4g070190	Glycine-rich RNA binding protein	-0.4	1.33	1.81	0	3.76	0	0	0	0	0	0	0
Nucleic acid metabolism	GR912986	IRF123	ROC1_NICPL	30 kDa ribonucleoprotein, chloroplastic	-0.42	-2.29	0	0	0	0	0	0	0	0	0	0
Nucleic acid metabolism	GR916368	IRF762	NOP5-2	Probable nucleolar protein 5-2	0	0	-1.84	0	0	0	0.45	0	0	-1.88	0	0
Nucleic acid metabolism	GR916790	IRF863	RHTO_06206	DNA repair and recombination protein pif1	-0.64	-1.37	-3.03	0	3.09	2.22	-0.1	0	0	0	4	2.35
Nucleic acid metabolism	GR917030	IRF914	CAF1-10	Probable CCR4-associated factor 1 homolog 10	-0.43	0	0	0	-2.42	0	0.24	0	0	0	-1.66	0
Nucleic acid metabolism	GR917291	IRF930	RBG7	Glycine-rich RNA-binding protein 7	0	0	0	-3.21	-1.92	-1.89	0.08	0	-2.98	0	0	0
Nucleic acid metabolism	GR917984	IRF1111	MRD1	Multiple RNA-binding domain-containing protein 1	0.32	0	-1.58	0	1.93	0	0	0	0	0	0	3.36
Nucleic acid metabolism	ref|XM_502870.1|	IRF1181	RBG7	Glycine-rich RNA-binding protein 7	0	0	0	0	1.45	0	0	0	0	0	0	1.37
Nucleotide binding proteins	GR913565	IRF228	ntf2	Nuclear transport factor 2	0	0	0	0	0	-1.96	-0.31	0	0	0	0	0
Nucleotide binding proteins	gb|AC154089.20|	IRF1220	At2g18220	Nucleolar complex protein 2 homolog	-0.05	0	-3.97	-3.25	0	0	0	0	-4.01	0	0	0
Nucleotide binding proteins	GR914158	IRF319	SAR1B	GTP-binding protein SAR1B	0	0	0	0	0	0	-0.6	0	0	0	0	2.08
Nucleotide binding proteins	GR916189	IRF718	RAN1A	GTP-binding nuclear protein Ran1A	0	0	0	0	0	0	-0.12	0	0	-2	-1.71	-2.27
Nucleotide binding proteins	GR916694	IRF843	GDI2	Guanosine nucleotide diphosphate dissociation inhibitor 2	-0.2	0	0	0	0	0	0.41	0	-1.45	0	0	-2.06
Nucleotide binding proteins	GR916913	IRF887	RAN2	GTP-binding nuclear protein Ran-2	0	-1.43	0	0	0	0	0	0	0	0	0	0
Nucleotide binding proteins	GR917302	IRF934	folE	GTP cyclohydrolase 1	0	0	0	0	-2.35	-1.83	-0.18	0	0	0	0	-1.5
Nucleotide binding proteins	GR917712	IRF1043	DRG3	Developmentally-regulated G-protein 3	0	0	0	0	0	0	0.48	0	0	0	-1.88	-2.33
Nucleotide binding proteins	GR912794	IRF77	Tbc1d15	TBC1 domain family member 15	0	0	2.18	0	0	0	0	2.42	2.37	1.59	0	0
Protein fate	GR913063	IRF143	FTSH2	ATP-dependent zinc metalloprotease FTSH 2, chloroplastic	0.24	3.16	2.81	1.93	4.99	6.88	0	0	4.87	3.35	1.79	2.48
Protein fate	GR913103	IRF154	RUB2	NEDD8-like protein RUB2	0	-1.38	0	0	0	0	-0.15	0	0	0	0	-1.52
Protein fate	GR913116	IRF155	MSR4	Peptide methionine sulfoxide reductase A4, chloroplastic	0	0	0	0	2.16	0	0	0	0	0	0	0
Protein fate	GR913207	IRF169	SPAC4H3.07c	Putative thiosulfate sulfurtransferase	0	1.7	2.35	1.78	0	0	-0.22	1.77	1.39	0	0	0
Protein fate	GR913471	IRF206	UBQ11	Ubiquitin	0.48	-1.4	0	0	-3.6	0	0.11	0	-2.76	0	0	-2.7
Protein fate	GR913477	IRF208	CYTI_VIGUN	Cysteine proteinase inhibitor	0	1.91	2.59	0	1.59	2.93	0	3.07	3.07	3.1	1.72	0
Protein fate	GR913520	IRF216	UBQ11	Ubiquitin	0.33	-2.94	-1.54	0	-1.88	-1.67	0	0	0	0	0	0
Protein fate	GR913699	IRF249	PAF2	Proteasome subunit alpha type-1-B	0.67	0	0	0	0	-1.74	-0.1	0	0	0	0	0
Protein fate	GR914046	IRF292	RCS1	Cysteine synthase	-0.62	2.85	3.38	4.05	5.74	6.71	-0.4	-2.26	2.03	3.25	5.12	7.26
Protein fate	GR914156	IRF318	14KD_DAUCA	14 kDa proline-rich protein DC2.15	-0.82	0	0	0	2.11	2.78	-0.27	0	0	1.6	3.13	3.87
Protein fate	GR914232	IRF337	At1g64750	Probable 26S proteasome complex subunit sem1-1	0	0	3.89	6.75	4.6	0	0	-2.52	2.82	2.7	4.74	0
Protein fate	GR914242	IRF339	UBC8	Ubiquitin-conjugating enzyme E2 8	-0.47	0	0	0	0	0	0.26	0	-1.34	-2.14	0	-1.43
Protein fate	GR914281	IRF350	pep2	Vacuolar protease A	0.21	0	0	0	0	-2.4	0	0	0	0	0	0
Protein fate	GR914296	IRF358	HSP70-15	Heat shock 70 kDa protein 15	0	0	2.14	0	0	0	0	0	0	0	0	0
Protein fate	GR911849	IRF2	NUDT26	ARATH Nudix hydrolase 26, chloroplastic	-0.49	0	0	0	0	-2.39	0	0	0	0	0	0
Protein fate	GR914402	IRF375	At5g19370	Rhodanese-like/PpiC domain-containing protein 12	-0.76	0	0	0	0	0	0.23	0	0	0	0	2.38
Protein fate	GR914630	IRF407	ATL55	E3 ubiquitin-protein ligase RING1	-0.79	0	0	0	-1.48	0	0	0	0	0	0	0
Protein fate	GR914807	IRF439	FTSH4	ATP-dependent zinc metalloprotease FTSH 4, mitochondrial	-0.6	0	0	0	-1.47	0	0	0	0	0	0	0
Protein fate	GR914821	IRF440	ARI7	Probable E3 ubiquitin-protein ligase ARI7	0	0	0	0	0	0	0.2	0	0	0	0	1.63
Protein fate	GR911998	IRF12	UBC24	Probable ubiquitin-conjugating enzyme E2	0.56	-2.66	-3	0	0	0	-0.48	0	0	0	0	0
Protein fate	GR913020	IRF134	CYS5	Cysteine proteinase inhibitor 5	0	0	0	0	1.96	2.49	0.16	1.49	2.07	0	0	0
Protein fate	GR912985	IRF122	E4	Peptide methionine sulfoxide reductase	0	0	0	0	0	0	0.3	0	2.72	1.57	1.59	2.83
Protein fate	GR915044	IRF477	ASPG1	Protein ASPARTIC PROTEASE IN GUARD CELL 1	0	0	0	0	0	0	0.46	0	0	-1.97	0	0
Protein fate	GR915132	IRF488	UBC8	Ubiquitin-conjugating enzyme E2 8	-0.05	0	0	0	0	0	0	0	6.1	0	0	0
Protein fate	GR915372	IRF548	SCPL45	Serine carboxypeptidase-like 45	-0.87	0	0	0	0	0	0	0	0	0	0	2.8
Protein fate	GR915393	IRF552	Sec11c	Signal peptidase complex catalytic subunit SEC11C	-0.67	0	0	0	-1.63	0	-0.11	0	0	0	0	-2.29
Protein fate	GR915411	IRF555	PBC1	Proteasome subunit beta type-3-A	-0.37	0	-1.53	1.53	-1.94	0	-0.35	0	0	0	-1.33	-3.07
Protein fate	GR915491	IRF562	HSP1	Heat shock 70 kDa protein	0	-3.47	-4.17	0	0	0	0	0	0	0	0	0
Protein fate	GR915514	IRF566	CYP	Peptidyl-prolyl cis-trans isomerase	-0.48	0	0	0	1.63	1.51	-0.03	0	0	0	1.97	2.83
Protein fate	GR915525	IRF570	PEX4	Protein PEROXIN-4	0	0	0	0	-2.56	-1.95	0.17	0	0	0	-1.82	0
Protein fate	GR915562	IRF585	CYPRO1	Cyprosin (Fragment)	-0.61	-2.49	-2.85	1.35	0	-2.7	0	0	0	0	-1.61	-3.26
Protein fate	GR915607	IRF593	CCT8	T-complex protein 1 subunit theta	-0.62	-2.07	-3.74	0	0	0	-0.33	0	0	0	0	0
Protein fate	GR915628	IRF600	Dpp8	Dipeptidyl peptidase 8	0.02	1.61	0	0	0	2.86	0	0	0	0	1.57	0
Protein fate	GR915691	IRF615	ATJ3	Chaperone protein dnaJ 3	0.84	2.6	0	0	4.76	5.98	0	0	-2.23	0	3.96	5.16
Protein fate	GR915724	IRF624	MTR_4g133540	Cysteine proteinase inhibitor	-0.87	4.07	0	2.05	7.01	7.12	0.09	0	0	0	4.99	6.49
Protein fate	GR915729	IRF625	ARA12	Subtilisin-like protease	-0.21	3.52	3	2.16	6.14	5.14	0.51	0	0	0	4.67	-1.47
Protein fate	GR915778	IRF633	RPT3	26S protease regulatory subunit 6B homolog	-0.24	-3.43	-3.49	0	0	0	0.36	0	0	0	0	0
Protein fate	GR915891	IRF655	UBA1	Ubiquitin-activating enzyme E1 1	-0.03	0	-1.83	0	-2.35	-1.46	-0.01	0	0	0	-1.33	0
Protein fate	GR916012	IRF676	ERD15	Protein EARLY RESPONSIVE TO DEHYDRATION 15	-0.09	0	0	1.66	0	0	0	0	2.16	0	0	0
Protein fate	GR916022	IRF678	MTR_7g058510	PPPDE peptidase domain-containing protein	0.49	0	0	0	0	1.39	-0.71	0	0	-1.5	0	0
Protein fate	GR916025	IRF679	PY02258	Putative chaperonin	0.35	0	0	0	1.88	0	0.52	0	0	0	0	0
Protein fate	GR916049	IRF681	LDJ2	DnaJ protein homolog 2	0.09	2.62	0	1.85	0	0	-0.01	1.33	2.34	0	0	0
Protein fate	GR916076	IRF691	At3g02290	E3 ubiquitin-protein ligase At3g02290	0	0	0	0	0	0	-0.57	0	0	0	-2.8	-1.59
Protein fate	GR916130	IRF705	UBQ14	Ubiquitin	0.33	0	0	2.42	-1.62	-1.6	0	0	2.33	-1.86	0	-1.72
Protein fate	GR916224	IRF728	BAG3	BAG family molecular chaperone regulator 3	0	0	0	0	1.94	1.74	0	0	0	0	0	0
Protein fate	GR916306	IRF753	B0L632_CICAR	Protease inhibitor/seed storage/LTP family protein	-0.58	0	-1.95	-2.12	0	0	0.2	0	0	-2.27	0	-1.55
Protein fate	GR916327	IRF757	cct2	Probable T-complex protein 1 subunit beta	-0.63	0	0	0	0	0	0.18	0	-3.68	-1.47	-1.94	0
Protein fate	GR916428	IRF772	TPRP-F1	36.4 kDa proline-rich protein	0	1.96	0	-2.02	-1.73	0	0.37	0	0	0	0	-2.31
Protein fate	GR916560	IRF809	At3g45310	Thiol protease aleurain-like	-0.87	0	0	-2.45	0	0	-0.01	0	-4.6	0	0	0
Protein fate	GR916578	IRF814	ppi1	Peptidyl-prolyl cis-trans isomerase ppi1	0.85	0	0	5.65	2.41	0	0	0	2.64	0	0	0
Protein fate	GR916592	IRF816	MTR_4g129230	Chaperone protein clpB	-0.11	2.53	0	0	0	0	-0.35	0	0	0	0	0
Protein fate	GR916596	IRF819	UBC22	Ubiquitin-conjugating enzyme E2 22	-0.9	0	-1.64	0	0	0	-0.26	0	0	0	0	0
Protein fate	GR916665	IRF836	PUB22	E3 ubiquitin-protein ligase PUB22	-0.3	0	-1.71	0	0	0	0	0	0	0	0	0
Protein fate	GR916723	IRF850	At2g22425	Probable signal peptidase complex subunit 1	-0.63	0	0	0	0	1.44	-0.01	0	0	0	0	0
Protein fate	GR916747	IRF855	PBA1	Proteasome subunit beta type-6	0.12	-1.77	0	0	0	0	0	0	0	0	0	0
Protein fate	GR916804	IRF865	apr	Apr protease	0	0	0	0	2.97	2.18	0.42	0	0	0	0	0
Protein fate	GR916828	IRF871	SCPL18	Serine carboxypeptidase-like 18	-0.44	0	-1.61	0	-1.79	0	0.15	0	0	0	0	-2.35
Protein fate	GR916924	IRF892	BRE1B	E3 ubiquitin-protein ligase BRE1-like 2	-0.06	0	-1.85	0	0	0	-0.37	-2.09	0	0	0	0
Protein fate	GR916925	IRF893	SCPL45	Serine carboxypeptidase-like 45 OS	0.57	0	-1.51	3.24	0	0	-0.37	-3.28	1.81	0	-1.83	-1.98
Protein fate	GR916942	IRF899	PA200	Proteasome activator subunit 4	0	0	0	0	0	0	-0.03	0	0	0	-1.68	-1.38
Protein fate	GR917006	IRF908	TPRXL	Putative protein TPRXL	-0.81	0	0	-1.89	-1.4	0	0	0	0	0	0	0
Protein fate	GR917309	IRF937	RPT4B	26S protease regulatory subunit S10B homolog B	0	0	0	0	0	0	0.17	0	0	0	1.46	0
Protein fate	GR917474	IRF986	RFI_21081	Ubiquitin carboxyl-terminal hydrolase	0.14	0	0	0	-2.57	-2.43	0	0	0	0	0	0
Protein fate	GR917519	IRF993	CYP21-3	Peptidyl-prolyl cis-trans isomerase CYP21-3	0.45	0	0	0	2.09	3.41	0	0	0	0	0	0
Protein fate	GR912604	IRF60	SCPL20	Serine carboxypeptidase-like 20	-0.02	0	0	0	0	-1.44	0	0	0	0	0	0
Protein fate	GR917568	IRF1005	Os01g0270100	Cysteine proteinase inhibitor 12	0.58	0	0	0	-1.58	0	0	0	0	0	0	0
Protein fate	GR917586	IRF1011	ARA12	Subtilisin-like protease	0.82	0	0	0	0	0	0	0	0	0	1.6	1.35
Protein fate	GR917610	IRF1017	PDIL2-1	Protein disulfide-isomerase like 2-1	0	0	0	0	-2.03	0	-0.06	1.35	0	-2.61	0	-1.88
Protein fate	GR917615	IRF1019	MTR_8g037690	SUMO activating enzyme	0.56	0	0	0	-1.95	0	0	0	0	0	0	0
Protein fate	GR917671	IRF1032	nep1	Aspartic proteinase nepenthesin-1	0.15	0	0	-1.58	0	0	0.12	0	0	0	-2.14	-2.73
Protein fate	GR917689	IRF1036	CPN60A1	Chaperonin 60 subunit alpha 1, chloroplastic	-0.84	0	1.51	0	2.37	0	-0.04	0	0	0	0	0
Protein fate	GR917711	IRF1042	PBG1	Proteasome subunit beta type-4	-0.89	0	0	0	2.85	0	0	0	0	0	0	0
Protein fate	GR917743	IRF1054	RPT6A	26S protease regulatory subunit 8 homolog A	0	0	0	0	0	0	-0.43	0	0	0	0	-2.67
Protein fate	GR917746	IRF1055	AERO1	Endoplasmic reticulum oxidoreductin-1	0.6	0	0	-1.94	-1.7	0	0.19	0	0	0	-2.45	0
Protein fate	GR917758	IRF1060	ASPG2	Protein ASPARTIC PROTEASE IN GUARD CELL 2	0	0	0	0	1.34	0	0.24	0	0	0	0	0
Protein fate	GR917785	IRF1067	AMSH1	AMSH-like ubiquitin thioesterase 1	0.34	0	0	0	1.52	0	0.26	0	0	0	0	-1.91
Protein fate	GR917912	IRF1104	RD19A	Cysteine proteinase RD19a	-0.27	0	0	-1.82	-1.81	-1.92	0	0	-2.21	-1.52	0	-1.35
Protein fate	GR917950	IRF1108	FKBP15-1	Peptidyl-prolyl cis-trans isomerase FKBP15-1	-0.38	0	0	0	0	0	-0.08	0	0	0	-2.51	-1.35
Protein fate	GR912798	IRF79	PDI	Protein disulfide-isomerase	-0.78	0	0	0	2.01	0	0.41	0	0	0	0	-1.45
Protein fate	GR912871	IRF99	CYP19-4	Peptidyl-prolyl cis-trans isomerase CYP19-4	-0.76	2.61	2.6	0	3.89	3.28	0	0	0	0	4.22	5.46
Protein fate	gb|AAM49801.1|	IRF1149	ATJ1	Chaperone protein dnaJ 1, mitochondrial	-0.83	0	0	0	0	1.58	0.01	0	0	0	0	0
Protein fate	WIE19-C3	IRF1204	UBP13	Ubiquitin carboxyl-terminal hydrolase 13	0	0	0	0	-1.94	0	-0.26	0	0	0	0	-2.4
Secondary metabolism	GR913564	IRF227	SBH1	Sphinganine C(4)-monooxygenase 1	-0.77	0	0	0	-2.53	-1.58	0	0	0	0	0	0
Secondary metabolism	GR913973	IRF277	SQE1	Squalene epoxidase 1	-0.32	0	1.55	0	0	0	0	0	0	2.28	0	0
Secondary metabolism	GR914150	IRF315	SMT2	24-methylenesterol C-methyltransferase 2	-0.85	-1.48	0	0	-1.78	0	-0.34	0	-2.48	-2	-2.66	-2.6
Secondary metabolism	GR914161	IRF320	CHI1	Chalcone--flavonone isomerase 1	0.62	2.55	3.54	4.03	3.55	2.99	0.27	0	0	4.28	4.47	6.7
Secondary metabolism	GR914570	IRF401	SQE3	Squalene epoxidase 3	0.26	0	0	0	3.2	0	0.1	1.52	3.87	2.81	0	2.57
Secondary metabolism	GR913003	IRF126	4CLL10	4-coumarate--CoA ligase-like 10	0	0	0	0	1.6	1.62	0	0	0	0	0	2.97
Secondary metabolism	GR915109	IRF484	IFR	Isoflavone reductase	0.58	0	0	0	3.06	0	0	0	0	0	0	0
Secondary metabolism	GR915251	IRF516	CHOMT_MEDSA	Isoliquiritigenin 2'-O-methyltransferase	-0.24	-3.68	-1.65	0	-2.29	0	0.13	0	0	1.81	0	-2.19
Secondary metabolism	GR915611	IRF595	HI4'OMT	Isoflavone 4'-O-methyltransferase	-0.01	0	0	0	0	1.9	0	0	0	0	0	0
Secondary metabolism	GR915816	IRF642	CHOMT_MEDSA	Isoliquiritigenin 2'-O-methyltransferase	-0.33	1.38	0	0	0	0	0	0	0	0	0	0
Secondary metabolism	GR915843	IRF646	ORP3B	Oxysterol-binding protein-related protein 3B	-0.38	0	-3.36	0	0	0	-0.4	0	0	0	0	0
Secondary metabolism	GR916080	IRF693	CHOMT_MEDSA	Isoliquiritigenin 2'-O-methyltransferase	-0.79	0	0	0	0	0	0.23	0	0	0	0	-2.52
Secondary metabolism	GR916242	IRF736	CHS2	Chalcone synthase 2	0.13	0	0	-1.53	0	0	-0.41	0	-2.1	0	0	0
Secondary metabolism	GR916298	IRF750	CYP73A5	Trans-cinnamate 4-monooxygenase	0.16	2.04	0	0	1.45	0	-0.18	0	0	0	2.59	4.09
Secondary metabolism	GR916360	IRF760	4CLL10	4-coumarate--CoA ligase-like 10	-0.28	1.34	0	1.34	2.23	2.45	0.67	0	1.44	0	0	0
Secondary metabolism	GR916603	IRF820	At1g27980	Sphingosine-1-phosphate lyase	0.12	2.5	0	0	0	0	-0.22	0	0	0	0	0
Secondary metabolism	GR916605	IRF821	CYP81E1	Isoflavone 2'-hydroxylase	-0.1	-2.6	-2.92	0	0	0	-0.2	0	0	-1.35	-1.79	-1.87
Secondary metabolism	GR916782	IRF861	CHI3	Probable chalcone--flavonone isomerase 3	0	0	-1.48	0	0	0	0	0	0	0	0	0
Secondary metabolism	GR917372	IRF956	CHS2	Chalcone synthase 2	-0.66	0	1.81	0	-1.34	0	-0.53	0	0	0	0	0
Secondary metabolism	GR917482	IRF988	CYP81E1	Isoflavone 2'-hydroxylase	0	0	0	0	-1.41	-1.36	-0.02	0	0	0	0	0
Secondary metabolism	GR917778	IRF1066	CYP81E1	Isoflavone 2'-hydroxylase	0	1.6	0	0	1.68	0	-0.1	0	0	0	0	0
Signal transduction	GR913058	IRF140	CRK1	Cysteine-rich receptor-like protein kinase 1	-0.59	0	0	0	0	4.84	0	0	0	0	0	0
Signal transduction	GR913153	IRF158	STT3A	Dolichyl-diphosphooligosaccharide--protein glycosyltransferase subunit STT3A	0.48	2.38	3.29	3.93	3.94	5.3	0	0	5.11	4.25	3.44	3.38
Signal transduction	GR913173	IRF161	RPN2	Dolichyl-diphosphooligosaccharide--protein glycosyltransferase subunit 2	0	0	0	0	1.45	2.31	0	0	0	0	0	2
Signal transduction	GR913331	IRF185	At5g41260	Probable serine/threonine-protein kinase At5g41260	-0.42	0	0	0	0	-2.35	0	0	0	0	0	0
Signal transduction	GR913369	IRF192	SRP-54C	Signal recognition particle 54 kDa protein 3	-0.35	0	0	0	0	-1.84	-0.26	0	0	0	0	0
Signal transduction	GR913497	IRF211	DODA	4,5-DOPA dioxygenase extradiol	0	0	0	0	-2.44	-2.08	0	0	0	0	0	0
Signal transduction	GR913500	IRF212	CRT3	Calreticulin-3	-0.25	0	0	0	0	1.64	0	0	0	0	0	0
Signal transduction	GR913535	IRF219	MTR_4g069960	Adenylyl cyclase-associated protein	0.84	0	0	0	2.02	2.42	0	0	0	0	0	0
Signal transduction	GR913616	IRF233	MTR_1g116210	Casein kinase-like protein	0.44	-1.35	0	0	0	0	0	0	0	0	0	0
Signal transduction	GR913697	IRF247	GRF10	14-3-3-like protein GF14 epsilon	0.09	-1.68	0	0	-2.02	-1.47	-0.2	0	0	-1.9	0	-1.89
Signal transduction	GR913811	IRF260	DIR1	Putative lipid-transfer protein DIR1	-0.66	1.61	0	1.84	5.88	6.07	0	0	2.2	4.02	0	6.33
Signal transduction	GR913932	IRF271	MTR_5g099170	Epidermal growth factor receptor substrate 15-like protein	0	0	0	0	0	-2.25	0	0	0	0	0	0
Signal transduction	GR914003	IRF283	PBP1	Calcium-binding protein PBP1	0.05	0	0	0	0	-1.39	-0.06	0	0	0	0	0
Signal transduction	GR914062	IRF297	RABC2A	Ras-related protein RABC2a	-0.57	0	2.58	1.46	0	0	-0.64	1.45	2.25	0	0	0
Signal transduction	GR914140	IRF314	At5g63930	Probable leucine-rich repeat receptor-like protein kinase At5g63930	0.31	0	0	3.6	4.46	5.6	0	0	0	2.9	0	5.47
Signal transduction	GR914244	IRF340	At1g26460	Pentatricopeptide repeat-containing protein At1g26460	0.22	0	0	0	0	0	-0.28	0	0	0	0	1.59
Signal transduction	GR914289	IRF354	At1g22280	Probable protein phosphatase 2C 9	0.47	0	7.76	0	9.05	9.1	0	0	0	0	4.28	0
Signal transduction	GR911822	IRF1	At1g72540	Putative receptor-like protein kinase	-0.82	0	0	0	0	-2.1	0	0	0	0	0	0
Signal transduction	GR914346	IRF368	MTR_4g130390	Receptor-like protein kinase	-0.55	0	0	0	0	1.73	-0.66	0	0	0	0	1.87
Signal transduction	GR914439	IRF383	APRR5	Two-component response regulator-like APRR5	-0.91	0	1.58	1.58	2.32	0	0.57	0	0	0	0	1.57
Signal transduction	GR914461	IRF387	At4g29180	Probable LRR receptor-like serine/threonine-protein kinase At4g29180	0	0	0	0	1.34	0	0	0	0	0	0	2.39
Signal transduction	GR914487	IRF392	At4g08850	Probable LRR receptor-like serine/threonine-protein kinase At4g08850	0	0	0	0	-2.79	-2.37	0.04	1.49	-2.2	0	0	-1.38
Signal transduction	GR914616	IRF404	CAM7	Calmodulin-7	0	0	0	0	-2.62	-2.48	0.35	0	-2.49	-2.5	-3.29	-4.99
Signal transduction	GR914671	IRF410	CIPK2	CBL-interacting protein kinase 2	0.37	0	0	0	-2.2	0	-0.08	0	0	0	0	-1.79
Signal transduction	GR914700	IRF417	SHM4	Serine hydroxymethyltransferase 4	-0.18	1.82	1.51	1.76	2.97	2.37	0	0	1.53	1.71	2.85	4.71
Signal transduction	GR914743	IRF429	ASK3	Shaggy-related protein kinase gamma	0.28	0	0	0	0	-1.43	-0.17	0	0	0	0	-1.95
Signal transduction	GR914824	IRF441	HT1	Serine/threonine-protein kinase HT1	-0.3	0	0	0	2.42	1.56	0.1	0	1.67	2.84	3.18	5.02
Signal transduction	GR914840	IRF445	egd1	Nascent polypeptide-associated complex subunit beta	-0.03	0	0	0	-2.14	-1.91	-0.13	0	0	1.69	0	-2.08
Signal transduction	GR911938	IRF7	MTR_3g098060	Tetratricopeptide repeat protein	0.71	1.54	0	0	0	1.84	0.23	0	0	0	0	2.09
Signal transduction	GR914866	IRF452	CC1G_07875	Other/CAMKK/ELM protein kinase	-0.55	3.34	0	0	5.68	6.85	0	0	0	0	0	7.66
Signal transduction	GR914937	IRF464	MBF1C	Multiprotein-bridging factor 1c	0	1.85	0	0	2.13	0	0	0	0	0	0	4
Signal transduction	GR914978	IRF470	MPK6	Mitogen-activated protein kinase 6	0	0	0	0	0	0	-0.09	0	0	2.42	1.51	0
Signal transduction	GR912038	IRF17	CAM7	Calmodulin-7	0	0	0	-1.87	2.76	0	0.08	0	-2.03	0	1.89	2.96
Signal transduction	GR912224	IRF28	EUBVEN_01432	Repeat protein	0	1.62	0	0	0	0	0.25	0	0	0	0	0
Signal transduction	GR912265	IRF32	APK1A	Protein kinase APK1A, chloroplastic	0	2.72	3.04	0	5.51	4.49	-0.13	0	0	1.74	4.33	6.66
Signal transduction	GR912338	IRF35	ttc33	Tetratricopeptide repeat protein 33	-0.26	0	0	0	0	0	0	0	1.57	0	0	0
Signal transduction	GR913019	IRF133	CML27	Probable calcium-binding protein CML27	0	0	0	0	-1.6	-1.83	-0.39	0	0	0	0	0
Signal transduction	GR913027	IRF135	GRF11	14-3-3-like protein GF14 omicron	0.29	0	0	0	0	0	0	0	1.61	0	0	0
Signal transduction	GR912976	IRF121	RABA1B	Ras-related protein RABA1b	0	1.37	0	0	3.32	2.77	0	0	0	0	2.51	0
Signal transduction	GR915149	IRF491	CLE41	CLAVATA3/ESR (CLE)-related protein 41	-0.69	0	0	2.39	0	0	0	0	4.5	0	0	0
Signal transduction	GR915188	IRF499	GRF7	14-3-3-like protein GF14 nu	0	0	0	0	0	2.03	0.73	0	0	0	0	0
Signal transduction	GR915200	IRF502	RABE1A	Ras-related protein RABE1a	0	-3.11	-2.48	0	0	0	-0.21	0	0	1.83	0	0
Signal transduction	GR915544	IRF577	CACYBP	Calcyclin-binding protein	0	0	0	0	0	0	0.22	0	0	0	0	-3.02
Signal transduction	GR915565	IRF586	WNK11	Probable serine/threonine-protein kinase WNK11	0	0	0	0	0	0	0	0	0	0	0	1.65
Signal transduction	GR912425	IRF47	WAKL20	Wall-associated receptor kinase-like 20	-0.81	-1.45	-1.78	0	0	0	-0.09	0	0	0	0	-2.37
Signal transduction	GR915701	IRF617	FFC	Signal recognition particle 54 kDa protein, chloroplastic	0	0	-3.85	0	0	0	-0.27	0	0	0	0	0
Signal transduction	GR915707	IRF619	At1g43900	Probable protein phosphatase 2C 11	0.54	0	0	0	0	1.37	0.02	0	0	0	0	0
Signal transduction	GR915747	IRF628	RTNLB1	Reticulon-like protein B1	0.34	2.95	0	0	5.95	6.46	0.38	0	0	0	0	0
Signal transduction	GR915762	IRF632	TCTP	Translationally-controlled tumor protein homolog	0.93	0	0	0	0	1.76	0.62	0	0	0	0	0
Signal transduction	GR915808	IRF638	RABG3F	Ras-related protein RABG3f	0	1.54	0	0	0	0	0	0	0	0	0	0
Signal transduction	GR915999	IRF672	MTR_5g045190	Serine/threonine protein kinase	0	2.88	0	0	7.32	7.63	0	0	0	2.95	0	5.48
Signal transduction	GR916099	IRF696	GDI1	Rho GDP-dissociation inhibitor 1	0.85	0	0	0	0	0	0	0	-1.5	0	0	0
Signal transduction	GR916171	IRF714	At4g24290	MACPF domain-containing protein At4g24290	-0.19	0	0	0	0	0	0.05	1.38	0	0	-1.44	-1.43
Signal transduction	GR916230	IRF731	At1g72540	Putative receptor-like protein kinase At1g72540	0.12	0	-1.77	0	0	0	-0.17	0	0	0	-2.36	-1.71
Signal transduction	GR916296	IRF748	At1g12460	Probable LRR receptor-like serine/threonine-protein kinase At1g12460	-0.32	0	0	0	0	0	0.29	0	0	0	0	-2.78
Signal transduction	GR916390	IRF767	ASK3	Shaggy-related protein kinase gamma	0.94	-2.61	-2.86	-1.41	-1.61	0	-0.63	0	0	0	0	0
Signal transduction	GR916396	IRF768	At1g50920	Nucleolar GTP-binding protein 1	-0.68	0	0	1.96	0	0	0.06	0	0	0	0	-1.45
Signal transduction	GR916511	IRF792	At4g35600	Probable serine/threonine-protein kinase Cx32, chloroplastic	0	0	-2.75	-1.56	0	0	-0.46	0	0	0	-1.67	-2.08
Signal transduction	GR916535	IRF801	PP2A4	Serine/threonine-protein phosphatase PP2A-4 catalytic subunit	-0.67	0	-2.35	0	0	0	0.23	0	-2.33	-1.74	0	-2.08
Signal transduction	GR916552	IRF806	PAP9	Probable inactive purple acid phosphatase 9	-0.37	2.52	1.75	-3.72	4.92	3.33	-0.19	0	0	0	4.69	7.53
Signal transduction	GR916674	IRF839	At1g80270	Pentatricopeptide repeat-containing protein At1g80270	0	-2.38	-3.15	0	0	0	-0.94	0	0	0	0	0
Signal transduction	GR916705	IRF846	PLC2	Phosphoinositide phospholipase C 2	-0.31	2.55	0	0	0	0	-0.49	0	0	0	0	0
Signal transduction	GR916708	IRF847	CPK8	Calcium-dependent protein kinase 8	0.67	0	0	0	-1.7	0	0.51	0	0	0	-2.28	-2.65
Signal transduction	GR916715	IRF848	B'BETA	Serine/threonine protein phosphatase 2A 57 kDa regulatory subunit B' beta isoform	0	1.97	0	0	0	1.81	0.85	0	0	0	0	-1.36
Signal transduction	GR916762	IRF859	At5g13850	Nascent polypeptide-associated complex subunit alpha-like protein 3	-0.49	0	0	-1.47	0	0	0.08	0	-1.39	0	-2.06	0
Signal transduction	GR916813	IRF869	ASK8	Shaggy-related protein kinase theta	0	0	0	0	0	0	-0.27	0	0	0	0	-3.11
Signal transduction	GR916919	IRF891	At4g31860	Probable protein phosphatase 2C 60	0	0	0	0	0	0	0	0	-2.38	0	0	0
Signal transduction	GR912496	IRF48	At3g15890	PTI1-like tyrosine-protein kinase At3g15890	-0.95	0	0	0	2.24	0	-0.47	0	5.02	1.93	0	2.52
Signal transduction	GR916941	IRF898	IQD1	Protein IQ-DOMAIN 1	-0.16	-1.85	-2.36	0	0	0	0	0	0	0	0	0
Signal transduction	GR916948	IRF901	KING1	SNF1-related protein kinase regulatory subunit gamma-1	0.3	-1.44	0	0	0	0	0.8	0	0	0	0	0
Signal transduction	GR917062	IRF918	CALX_PEA	Calnexin homolog	0	-2.83	-3.77	0	0	0	-0.64	0	0	0	0	0
Signal transduction	GR917327	IRF944	GEM1	Mitochondrial Rho GTPase 1	0.12	0	0	7.85	0	0	-0.19	0	2.12	0	0	0
Signal transduction	GR917406	IRF966	At3g03770	Probable inactive leucine-rich repeat receptor-like protein kinase At3g03770	-0.09	0	0	2.15	0	0	0	0	2.07	0	0	0
Signal transduction	GR917620	IRF1021	CIPK25	CBL-interacting serine/threonine-protein kinase 25	-0.3	0	0	0	0	-1.71	0	0	0	0	0	0
Signal transduction	GR917631	IRF1023	RABG3F	Ras-related protein RABG3f	0	0	0	0	0	0	-0.45	0	-5.16	0	0	0
Signal transduction	GR917656	IRF1030	At5g39030	Probable receptor-like protein kinase At5g39030	-0.8	0	0	0	0	0	0.44	0	0	0	0	-1.46
Signal transduction	GR917677	IRF1034	TCTP	Translationally-controlled tumor protein homolog	0	0	0	0	0	0	0.27	-1.94	-1.82	-2.92	0	0
Signal transduction	GR917760	IRF1061	PP2AA2	Serine/threonine-protein phosphatase 2A 65 kDa regulatory subunit A beta isoform	0	0	0	-3.08	0	0	-0.36	0	0	0	-1.71	-1.67
Signal transduction	GR917767	IRF1063	PAP7	Purple acid phosphatase 7	0	0	2.67	0	0	0	-0.07	0	0	0	0	-1.39
Signal transduction	GR917769	IRF1064	At3g49470	Nascent polypeptide-associated complex subunit alpha-like protein 2	0	0	0	0	0	0	0	0	0	0	-1.42	-2.32
Signal transduction	GR917810	IRF1076	NORK	Nodulation receptor kinase	0	0	0	0	0	0	-0.39	0	0	0	0	-3
Signal transduction	GR917826	IRF1080	tiprl	TIP41-like protein	0	2	0	0	7.47	7.82	0	0	0	0	4.6	7.18
Signal transduction	GR917832	IRF1083	GRF2	14-3-3-like protein GF14 omega	0.45	2.83	0	0	3.68	3.71	0	0	0	0	4.98	5.68
Signal transduction	GR917833	IRF1084	IQD31	Protein IQ-DOMAIN 31	0.33	0	-2.56	0	4.17	0	0	0	0	0	0	0
Signal transduction	GR917852	IRF1087	CDKB2-2	Cyclin-dependent kinase B2-2	0.25	0	0	0	0	0	-0.18	0	0	0	0	-4.69
Signal transduction	GR912824	IRF88	PUB6	U-box domain-containing protein 6	-0.49	1.43	1.42	0	3.87	2.23	0	0	0	0	2.61	5.19
Signal transduction	GR912882	IRF102	LSF2	Phosphoglucan phosphatase LSF2, chloroplastic	-0.21	0	0	0	4.17	5.21	0	0	0	0	0	6.05
Signal transduction	GR912898	IRF105	MTR_2g031530	Wall-associated receptor kinase-like protein	0.82	0	-1.42	0	-2.17	0	-0.14	0	0	0	0	-2.29
Signal transduction	GR912940	IRF114	At2g45590	Receptor-like serine/threonine-protein kinase At2g45590	0.56	2.69	0	0	5.16	6.48	-0.44	0	0	0	3.74	6.72
Signal transduction	gb|ABN13161.1|	IRF1221	TFT8	14-3-3 protein 8	0	-1.59	-2.37	0	0	0	-0.09	0	0	-1.64	0	0
Signal transduction	gb|AC149637.11|	IRF1233	LOC_Os03g63400	NAC domain containing protein, expressed	-0.78	0	0	0	0	-1.76	0	0	0	-1.48	0	-2.03
Signal transduction	gb|AY445185.1|	IRF1150	At1g51820	Probable LRR receptor-like serine/threonine-protein kinase At1g51820	-0.88	0	0	0	0	0	0	0	0	0	0	2.01
Signal transduction	ref|NP_179911.1|	IRF1259	At4g37250	Probable LRR receptor-like serine/threonine-protein kinase At4g37250	0	0	0	0	3.07	3.42	0.2	0	0	1.95	0	3.11
Signal transduction	gb|AC137079.9|	IRF1251	WNK11	Probable serine/threonine-protein kinase WNK11	0.29	0	0	0	2.13	2.4	0	0	0	0	0	0
Signal transduction	ref|NP_001067438.1|	IRF1145	TOM1	Target of Myb protein 1	-0.98	0	0	0	-1.68	0	-0.13	0	0	0	0	0
Transcription	GR913163	IRF160	BLH1	BEL1-like homeodomain protein 1	0	0	2.52	0	0	0	0	0	0	-1.57	1.88	-2.77
Transcription	GR913194	IRF165	BHLH122	Transcription factor bHLH122	-0.3	-1.47	0	0	1.97	0	0	0	0	0	0	0
Transcription	GR913286	IRF175	Sas10	Something about silencing protein 10	0	-1.77	0	0	0	0	0	0	0	0	0	0
Transcription	GR913348	IRF188	BHLH129	Transcription factor bHLH129	-0.64	0	0	0	-2.37	0	0.55	0	0	0	0	0
Transcription	GR913424	IRF199	TIF4A-1	Eukaryotic initiation factor 4A-1	0	0	0	0	-2.05	-1.61	0.24	0	-1.41	-1.38	0	-2.41
Transcription	GR913448	IRF203	D5FFG4_MEDTR	MYB transcription factor MYB2	-0.18	0	0	0	-1.36	0	0.79	0	0	-2.33	0	0
Transcription	GR913510	IRF214	VIP2	Probable NOT transcription complex subunit VIP2	0	0	0	0	-2.56	-1.9	0.23	0	0	0	0	0
Transcription	GR913551	IRF223	MTR_3g061490	Translocation protein sec62	0	1.92	3.93	5.46	7.07	7.36	-0.18	-2.9	2.28	3.74	4.82	6.17
Transcription	GR913971	IRF276	HY5	Transcription factor HY5	-0.98	-2.4	1.43	0	0	0	-0.34	1.65	0	0	0	1.74
Transcription	GR914211	IRF331	SEEA8692_05088	Transposase	0	0	0	0	3.82	4.2	-0.98	0	0	0	0	5.37
Transcription	GR914218	IRF333	KIWI	RNA polymerase II transcriptional coactivator KIWI	-0.46	0	0	0	-1.55	0	-0.17	0	0	0	0	0
Transcription	GR914443	IRF384	zpr1	Zinc finger protein ZPR1 homolog	0	0	0	0	0	0	0	0	0	-1.57	0	0
Transcription	GR914480	IRF390	TGA2	Transcription factor TGA2	-0.4	0	0	0	0	-2.31	0.26	0	0	0	0	0
Transcription	GR914697	IRF416	MED37E	Probable mediator of RNA polymerase II transcription subunit 37e	0	1.46	0	0	1.91	1.48	0	0	0	2.73	0	4.07
Transcription	GR911886	IRF3	M4H2K4_ARAHG	Reverse transcriptase	0.52	0	0	0	2.35	0	0.03	0	0	0	0	0
Transcription	GR914935	IRF463	HSFB2A	Heat stress transcription factor B-2a	0	0	0	0	4.59	5.43	0.31	0	0	0	5.43	5.82
Transcription	GR911991	IRF11	At1g33420	PHD finger protein At1g33420	-0.62	0	0	0	0	-2.8	-0.06	0	0	0	0	-2.8
Transcription	GR913036	IRF138	NRPB4	DNA-directed RNA polymerase II subunit 4	0	0	0	0	0	0	0.08	0	0	0	0	-1.55
Transcription	GR915193	IRF500	RH48	Probable DEAD-box ATP-dependent RNA helicase 48	0.87	0	0	0	1.8	0	0	0	2.01	0	0	0
Transcription	GR915538	IRF574	Os07g0631100	Transcription elongation factor 1 homolog	0	0	-1.43	0	-1.7	0	-0.22	0	0	0	0	0
Transcription	GR915677	IRF609	MOS4	ARATH Pre-mRNA-splicing factor SPF27 homolog	0	0	0	6.94	0	0	0	0	2.62	0	0	0
Transcription	GR915833	IRF645	MTR_3g091860	RNA-binding protein with multiple splicing	0	4.15	0	0	7.74	8.58	-0.91	0	0	0	4.69	6.72
Transcription	GR915964	IRF667	HAT7	Homeobox-leucine zipper protein HAT7	-0.92	0	0	0	0	0	0.11	0	0	0	-1.72	0
Transcription	GR916062	IRF686	YE5303_17071	Putative phage integrase	0	0	-2.04	-2	0	0	-0.61	0	-2.28	-1.58	0	0
Transcription	GR916126	IRF703	SAP8	Zinc finger A20 and AN1 domain-containing stress-associated protein 8	0	1.37	0	0	0	0	0.42	0	0	-2.34	0	0
Transcription	GR916201	IRF723	NFYA7	Nuclear transcription factor Y subunit A-7	0	0	0	0	0	0	0	0	0	0	0	-1.69
Transcription	GR916304	IRF751	BHLH128	Transcription factor bHLH128	0	0	0	0	0	0	-0.08	0	0	0	-1.64	-2.4
Transcription	GR916477	IRF785	TIF4A-3	Eukaryotic initiation factor 4A-3	0	0	0	0	-1.77	-1.58	0.07	0	0	0	0	-1.36
Transcription	GR916559	IRF808	AGL19	Agamous-like MADS-box protein AGL19	0	0	0	0	0	0	0	0	-1.51	0	0	0
Transcription	GR916568	IRF812	SN4TDR	110 kDa 4SNc-Tudor domain protein	0	0	0	-1.52	0	0	0.07	0	0	-1.6	0	0
Transcription	GR916593	IRF817	BHLH115	Transcription factor bHLH115	-0.37	3.7	2.56	0	7.42	8.14	-0.65	-3.15	-1.94	0	4.48	5.96
Transcription	GR917266	IRF924	MTR_4g100630	MYB domain containing transcription factor	-0.26	0	-1.69	-1.47	-1.56	-1.79	0.08	0	0	0	0	-2.05
Transcription	GR917473	IRF985	Polr2k	DNA-directed RNA polymerases I, II, and III subunit RPABC4	0.42	0	0	0	-2.25	-2.58	0	0	-1.48	0	0	0
Transcription	GR917515	IRF991	RAP74	Transcription initiation factor IIF subunit alpha	0.57	0	0	0	2.16	0	0	0	0	0	0	0
Transcription	GR917560	IRF1003	GRF9	Growth-regulating factor 9	-0.56	0	0	0	0	1.63	0.32	0	0	0	0	1.39
Transcription	GR912559	IRF52	ARID3	AT-rich interactive domain-containing protein 3	0	3.47	2.68	0	6.44	5.17	0	0	0	0	2.69	3.24
Transcription	GR912563	IRF53	Hdl56	Homeodomain-leucine zipper protein 56	0	1.43	1.55	0	1.65	0	0	0	0	0	0	0
Transcription	GR917580	IRF1009	BHLH25	Transcription factor bHLH25	0	0	0	0	-1.39	0	-0.03	0	0	0	0	-1.56
Transcription	GR917904	IRF1103	tfs1	Transcription elongation factor S-II	-0.39	0	2.91	0	0	0	0	0	0	0	0	2.8
Transcription	GR912666	IRF67	HSFA4C	Heat stress transcription factor A-4c	0	0	0	0	0	0	0	0	0	0	-1.58	0
Transcription	gb|DQ073809.1|	IRF1128	MTR_8g106740	Pre-mRNA-splicing factor SPF27-like protein	0	0	0	0	3.69	0	0	0	0	0	0	0
Transcription	gb|DQ875461.1|	IRF1129	yfkC	Putative reverse transcriptase maturase protein	0	3.81	4.37	5.24	6.58	6.31	0.67	-1.49	2.09	4.24	4.57	6.29
Transcription	gb|ABK28507.1|	IRF1264	BHLH18	Transcription factor bHLH18	-0.74	0	0	0	2.18	2.88	0.44	0	0	0	1.59	3.33
Transcription	emb|CAN60284.1|	IRF1177	TFIIA-S	Transcription initiation factor IIA subunit 2	0.79	0	0	0	-1.33	-1.78	0.08	0	0	-1.97	0	-2.08
Transcription	gb|AF315315.1|	IRF1121	BBA_09678	Transposase-like protein	-0.81	0	0	0	-2.55	-1.92	0	0	0	0	0	0
Translation	GR913061	IRF142	RPL36AA	60S ribosomal protein L36a	-0.94	0	0	0	-2.04	0	-0.39	0	0	-3.14	0	0
Translation	GR913406	IRF196	RPS9C	40S ribosomal protein S9-2	0	0	0	0	0	0	0.12	0	0	-2.51	-1.53	0
Translation	GR913437	IRF201	RPS15	40S ribosomal protein S15	0	0	0	0	1.61	2.51	-0.26	0	0	0	0	0
Translation	GR913508	IRF213	RPL6B	60S ribosomal protein L6-2	0.63	0	0	0	0	0	0.05	0	-1.39	0	-2.25	-2.56
Translation	GR913561	IRF226	RPL3	60S ribosomal protein L3	0	0	0	0	0	0	0.31	0	-1.4	-1.61	-1.96	0
Translation	GR913668	IRF242	RPL8C	60S ribosomal protein L8-3	-0.39	0	0	0	-2.2	-2.04	-0.23	0	-1.87	-1.36	-1.43	-2.05
Translation	GR913732	IRF253	GLYRS-1	Glycine--tRNA ligase 1, mitochondrial	-0.24	0	0	0	-1.88	0	-0.55	0	0	0	0	-2.43
Translation	GR913763	IRF254	RPL27AC	60S ribosomal protein L27a-3	-0.65	0	0	0	-1.94	0	0.33	0	-2.14	-1.78	-1.84	-1.32
Translation	GR913902	IRF264	RPS15AA	40S ribosomal protein S15a-1	0	0	0	0	-2.05	-1.47	0.15	0	-1.77	-3.22	-1.36	-1.95
Translation	GR913913	IRF266	RPS12C	40S ribosomal protein S12-2	0	0	0	0	-2.43	-1.75	0.04	0	0	-2.26	0	-2.69
Translation	GR913923	IRF267	RPL3	60S ribosomal protein L3	0	0	0	0	-2.81	-2.25	-0.05	0	-2.33	0	0	-2.2
Translation	GR914047	IRF293	At1g13950	Eukaryotic translation initiation factor 5A-1	-0.43	0	1.47	0	5.13	6.63	0	0	0	0	4.42	6.9
Translation	GR914136	IRF313	MTR_3g073140	30S ribosomal protein S13	0.13	0	0	0	0	-1.64	0	0	0	0	0	0
Translation	GR914179	IRF324	RPS13B	40S ribosomal protein S13-2	0	0	2.88	6.78	5.86	7.34	0.09	-2	2.36	3.52	5.16	0
Translation	GR914318	IRF365	TIF3B1	Eukaryotic translation initiation factor 3 subunit B	-0.18	0	0	3.27	-1.5	0	0.07	0	2.84	0	0	-1.57
Translation	GR914319	IRF366	MTR_8g087440	39S ribosomal protein L46	-0.91	0	0	3.64	0	0	0	0	4.06	0	0	0
Translation	GR914542	IRF397	At5g27470	Serine--tRNA ligase	0	0	0	0	0	2.51	0	0	0	0	0	1.99
Translation	GR914725	IRF425	YARS	Tyrosine--tRNA ligase	0	0	0	0	-2.69	-1.57	0	0	0	0	0	0
Translation	GR914764	IRF432	RPP1C	60S acidic ribosomal protein P1-3	-0.93	0	0	0	-1.38	0	-0.07	0	0	0	0	0
Translation	GR914858	IRF450	RPP2B	60S acidic ribosomal protein P2-2	-0.46	2.08	0	0	3.78	5.02	0	0	0	0	0	5.01
Translation	GR914891	IRF456	RPL19B	60S ribosomal protein L19-2	0	0	0	0	0	0	0	0	-1.45	0	0	4.33
Translation	GR912205	IRF26	RPL2	60S ribosomal protein L2	0	2.5	1.88	0	3.72	0	0	0	0	0	2.72	4.3
Translation	GR912239	IRF31	RPS16	40S ribosomal protein S16	-0.66	0	0	0	1.4	0	-0.49	0	0	0	0	0
Translation	GR913007	IRF129	efa1B	Elongation factor 1-beta	-0.43	0	0	0	2.22	2.18	0.19	0	0	1.45	0	0
Translation	GR915036	IRF475	FPR4	FK506-binding protein 4	-0.51	0	0	0	2.19	1.44	0	0	0	0	0	1.39
Translation	GR915151	IRF493	At4g27130	Protein translation factor SUI1 homolog 1	0	0	0	4.58	0	0	0.24	0	6.79	0	0	0
Translation	GR915214	IRF505	RPS8	40S ribosomal protein S8	0	0	0	0	0	-1.48	-0.27	0	-1.48	-1.97	-1.94	-1.42
Translation	GR915216	IRF506	rpmD	50S ribosomal protein L30	-0.71	0	0	0	-1.62	-1.46	0	0	5.09	0	0	0
Translation	GR915245	IRF514	RPL38A	60S ribosomal protein L38	-0.17	0	0	0	0	0	-0.17	0	0	1.53	0	0
Translation	GR915283	IRF524	RPL8A	60S ribosomal protein L8-1	0.24	0	0	0	0	0	0.07	0	0	-1.74	0	0
Translation	GR915347	IRF541	RPS19A	40S ribosomal protein S19-1	-0.08	0	0	0	-2.53	0	-0.11	0	0	-2.11	0	-3.01
Translation	GR915502	IRF563	REFA1	Elongation factor 1-alpha	0.89	0	0	0	-1.63	0	-0.04	0	0	0	0	-1.37
Translation	GR915504	IRF564	RPL40B	60S ribosomal protein L40-2	-0.66	0	0	0	0	0	-0.2	0	0	-2.21	0	0
Translation	GR915506	IRF565	At1g13950	Eukaryotic translation initiation factor 5A-1	-0.19	0	0	0	-2.52	-1.76	-0.17	0	0	0	0	-1.98
Translation	GR915546	IRF578	EF2_BETVU	Elongation factor 2	-0.16	0	0	0	-2.68	-1.69	0.14	0	0	0	0	0
Translation	GR915627	IRF599	rpl-30	60S ribosomal protein L30	0	0	0	0	0	2.61	0	0	0	0	0	0
Translation	GR915810	IRF639	EIFSV1	Eukaryotic translation initiation factor 5A	0.2	0	0	0	-1.9	-1.76	0.04	0	0	0	0	0
Translation	GR915882	IRF653	rpl22	50S ribosomal protein L22, chloroplastic	0	0	0	0	0	-1.99	0.14	0	0	0	0	0
Translation	GR915919	IRF658	RPS25B	40S ribosomal protein S25-2	0	0	0	0	0	1.45	-0.22	0	0	0	2.04	3.83
Translation	GR915991	IRF671	RPS6B	40S ribosomal protein S6-2	-0.81	0	-1.53	0	0	0	0.06	0	0	-2.84	0	-1.47
Translation	GR916052	IRF682	RPS3A	40S ribosomal protein S3a	0.47	0	-1.43	0	-1.77	-1.54	-0.19	0	0	-1.64	0	-1.48
Translation	GR916119	IRF700	RPS24B	40S ribosomal protein S24-2	-0.45	0	-3.11	0	-2.23	0	0.09	0	0	0	-2.1	-1.83
Translation	GR916145	IRF708	RPL35	60S ribosomal protein L35	0.24	-1.72	-2.87	0	0	0	-0.24	0	0	0	0	0
Translation	GR916186	IRF717	NHP2L1	NHP2-like protein 1, N-terminally processed	-0.2	0	0	0	0	2.58	0.28	0	0	0	2.66	3.1
Translation	GR916191	IRF719	prs1	Putative proline--tRNA ligase C19C7.06	0	1.43	0	0	2.16	0	0.36	0	0	0	0	0
Translation	GR916293	IRF746	proRS	Proline--tRNA ligase	0	0	-1.72	0	-3.56	0	-0.81	0	0	0	-3.65	-3.45
Translation	GR916343	IRF759	RPL18B	60S ribosomal protein L18-2	0	0	0	0	-1.6	0	0	0	-1.35	-2.3	0	-1.48
Translation	GR916496	IRF789	RPL23AB	60S ribosomal protein L23a-2	0.91	0	0	0	0	0	-0.3	-1.54	-2.99	-3.94	-1.94	-2.28
Translation	GR916515	IRF794	RPS7B	40S ribosomal protein S7-2	0	0	0	0	0	0	0.67	0	0	0	0	-1.99
Translation	GR916545	IRF805	TIF3B1	Eukaryotic translation initiation factor 3 subunit B	0	0	0	0	0	0	0.37	0	0	0	-2.06	-1.65
Translation	GR916669	IRF838	RPS8	40S ribosomal protein S8	-0.13	0	0	0	-1.87	0	-0.12	0	0	0	-3.12	-3.38
Translation	GR916808	IRF867	rps12	30S ribosomal protein S12, chloroplastic	0	0	0	0	0	-1.55	0	0	0	0	0	0
Translation	GR916916	IRF889	Eef2	Elongation factor 2	0.44	-2.19	-2.06	0	0	0	-0.04	0	-1.9	0	0	0
Translation	GR916926	IRF894	EIFSV1	Eukaryotic translation initiation factor 5A	0.89	0	-1.54	0	0	0	-0.17	-1.34	0	-1.79	0	-2.51
Translation	GR916982	IRF904	RPS10A	40S ribosomal protein S10-1	-0.54	0	0	0	0	0	0.37	0	0	0	0	-2.31
Translation	GR917001	IRF907	bzw1a	Basic leucine zipper and W2 domain-containing protein 1-A	0	0	0	0	2.34	0	-0.05	0	0	0	0	0
Translation	GR917010	IRF911	RPL10B	60S ribosomal protein L10-2	0	0	0	0	-1.69	-1.5	-0.61	0	0	-1.55	0	-2.21
Translation	GR917017	IRF913	A4	Elongation factor 1-alpha 4	0	0	-1.53	0	-1.58	-1.33	0	0	-2.61	0	0	-2.43
Translation	GR917068	IRF919	RPS11A	40S ribosomal protein S11-1	-0.48	0	0	0	0	-1.57	-0.52	0	-1.62	-2.16	0	0
Translation	GR917258	IRF922	RPL37A	60S ribosomal protein L37a	-0.67	0	0	0	-2.04	-1.38	-0.01	0	-1.66	-3.17	0	-2.86
Translation	GR917324	IRF941	RPL18AC	60S ribosomal protein L18a-3	-0.93	0	0	0	0	0	-0.28	0	0	-1.37	0	-1.71
Translation	GR917418	IRF970	RPS27B	40S ribosomal protein S27-2	0	0	0	0	0	0	0	0	4.74	0	0	-1.37
Translation	GR917456	IRF979	I1M228_SOYBN	Eukaryotic translation initiation factor 3 subunit D	0.52	0	0	-1.81	0	0	0.08	0	-1.89	0	0	0
Translation	GR917466	IRF982	A0A023EFW1_AEDAL	Putative chain a of sterol carrier protein-2 like-3 scp2-l3 from aedes aegypti	0	0	0	0	-2.27	-2.04	0	0	0	0	0	0
Translation	GR917467	IRF983	RPL26B	60S ribosomal protein L26-2	0	0	0	0	-3.39	-2.2	0	0	-2.01	0	0	0
Translation	GR917475	IRF987	RPL37AB	Putative 60S ribosomal protein L37a-1	0.03	0	0	0	-2.74	-2.35	-0.21	0	0	0	0	-2.26
Translation	GR917517	IRF992	RPL31A	60S ribosomal protein L31-1	0	0	0	0	0	0	0.33	0	0	0	0	-1.75
Translation	GR917527	IRF995	RPL39	60S ribosomal protein L39	0	0	0	0	0	0	0.77	0	0	0	0	-1.99
Translation	GR917563	IRF1004	IF5A1_SOLLC	Eukaryotic translation initiation factor 5A-1	0	-1.88	0	0	0	0	0	0	0	0	0	0
Translation	GR912586	IRF56	RPL23A	60S ribosomal protein L23	0	0	0	0	3.4	2.02	0	0	-1.62	0	1.76	0
Translation	GR917585	IRF1010	EF2_BETVU	Elongation factor 2	0.9	0	0	0	0	0	-0.01	0	0	-2.65	-1.78	0
Translation	GR917594	IRF1013	RPL10C	60S ribosomal protein L10-3	-0.25	0	0	0	-2.6	-1.35	-0.2	0	0	-2.74	0	-1.8
Translation	GR917673	IRF1033	RPS27AB	40S ribosomal protein S27a-2	-0.22	1.81	1.98	4.48	5.11	3.79	0.16	-1.8	2.7	3.39	4.55	6.03
Translation	GR917766	IRF1062	RPS5	40S ribosomal protein S5 (Fragment) OS	0	0	0	0	0	0	0.16	0	-1.57	-1.47	0	0
Translation	GR917789	IRF1069	RPL17A	60S ribosomal protein L17-1	-0.7	0	0	0	1.41	0	0	0	0	0	0	0
Translation	GR917807	IRF1075	RPL14A	60S ribosomal protein L14-1	0.54	-3.5	-2.96	0	0	0	0.19	0	0	-3.51	-1.62	0
Translation	GR912803	IRF80	I3SJE5_LOTJA	Ribosomal protein L19	-0.3	1.53	0	0	2.48	0	0	0	0	0	0	0
Translation	GR912812	IRF84	RPSaA	40S ribosomal protein Sa-1	-0.29	1.67	0	0	0	0	0	0	0	0	0	-2.56
Translation	GR912817	IRF87	At1g13950	Eukaryotic translation initiation factor 5A-1	0.17	-1.99	0	0	0	0	0.02	0	-1.61	0	0	0
Translation	GR912833	IRF91	RPS18A	40S ribosomal protein S18	0	0	0	0	3.65	0	0	0	0	1.71	2.11	4.16
Translation	GR912900	IRF106	RPL10AA	60S ribosomal protein L10a-1	0	0	0	-1.51	0	0	-0.3	0	-1.87	-2.21	0	0
Translation	GR912924	IRF111	RPL23A	60S ribosomal protein L23	-0.51	1.91	0	0	2.66	2.57	0.35	0	0	0	2.7	4.53
Translation	GR912956	IRF116	RPS20B	40S ribosomal protein S20-2	0.37	1.51	0	0	4.27	5.16	0	0	-2.11	0	0	4.51
Translation	gb|ABB86273.1|	IRF1132	RPS13B	40S ribosomal protein S13-2	0.95	0	0	-2.85	0	0	-0.33	0	0	-1.35	0	-1.8
Translation	gb|AAD47346.1|AF112440_1	IRF1265	RPS26C	40S ribosomal protein S26-3	-0.68	0	0	0	-2.53	-1.7	0.21	0	0	-2.55	0	-2.12
Translation	gb|AAP20221.1|	IRF1223	RPS31	40S ribosomal protein S31	-0.56	0	-2.62	0	0	0	-0.12	0	-1.94	0	-1.57	0
Translation	gb|AF293406.1|AF293406	IRF1183	RPL10AA	60S ribosomal protein L10a-1	0	0	0	0	0	0	0.36	0	-1.67	-2.73	-1.61	-1.5
Translation	emb|CAD56220.1|	IRF1191	RPL11A	60S ribosomal protein L11-1	0.33	0	1.91	0	2	2.44	0	1.47	0	0	0	0
Translation	gb|BC126715.1|	IRF1172	RPL19C	60S ribosomal protein L19-3	-0.23	0	0	0	-1.79	0	-0.17	0	0	0	0	0
Translation	gb|ABO78746.1|	IRF1134	RPL27AB	60S ribosomal protein L27a-2	0.34	0	0	0	-1.79	0	-0.75	0	-1.71	-2.39	0	0
Translation	gb|AC152176.5|	IRF1120	Os01g0679700	60S ribosomal protein L37a	-0.75	0	1.43	0	0	2.55	0	2.37	2.9	2.33	0	0
Translation	emb|AJ004960.1|CAA004960	IRF1229	A4	Elongation factor 1-alpha 4	0.31	1.46	0	0	5.25	5.71	0.19	0	-2.46	0	4.81	6.53
* indicates accession number deposited in the NCBI dbEST under 'Lib Name', LIBEST_024968 and LIBEST_024969
