# Supplementary material for: Integrative network analyses of wilt transcriptome in chickpea reveal genotype dependent regulatory hubs in immunity and susceptibility
Source: Sci Rep. 2018 Apr 25;8:6528. doi: 10.1038/s41598-018-19919-5 (PMC5916944; doi:10.1038/s41598-018-19919-5)
Supplement: Supplementary file 3 — Supplementary Dataset 2 [file 41598_2018_19919_MOESM3_ESM.xls]

## Sheet: CDEGs
Supplementary Dataset 2. The list of common differentially expressed genes (CDEGs)
Functional class	Accession*	Nomenclature	Symbol	Description
Cell growth and death	GR914034	IRF290	SKP1A	SKP1-like protein 1A
Cell growth and death	GR915302	IRF529	CDC25	Dual specificity phosphatase Cdc25
Cell growth and death	GR917739	IRF1053	B2BAK7_LILLO	Putative senescence-associated protein
Cell rescue and defense	GR913075	IRF147	HIPP26	Heavy metal-associated isoprenylated plant protein 26
Cell rescue and defense	GR913636	IRF236	rscc	Basic endochitinase C
Cell rescue and defense	GR914291	IRF355	Usp	Putative universal stress protein
Cell rescue and defense	GR914860	IRF451	TLP1_PRUPE	Thaumatin-like protein 1
Cell rescue and defense	GR915038	IRF476	DRR4_PEA	Disease resistance response protein DRRG49-C
Cell rescue and defense	GR915221	IRF507	P83343	Pathogenesis-related protein PR-4
Cell rescue and defense	GR915547	IRF579	Os02g0491600	Putative germin-like protein 2-1
Cell rescue and defense	GR915649	IRF604	D3YBC2_TRIRP	Dehydrin b
Cell rescue and defense	GR915785	IRF635	CHIT2_TULBA	Chitinase 2
Cell rescue and defense	GR916002	IRF673	MtN12	MtN12 protein
Cell rescue and defense	GR916089	IRF695	RBP47	Polyadenylate-binding protein RBP47
Cell rescue and defense	GR916257	IRF739	BOB2	Protein BOBBER 2
Cell rescue and defense	GR916521	IRF795	CID7	Polyadenylate-binding protein-interacting protein 7
Cell rescue and defense	GR916571	IRF813	At5g01750	Protein LURP-one-related 15
Cell rescue and defense	GR916894	IRF884	AHA	Agglutinin
Cell rescue and defense	GR917069	IRF920	LOL1	Protein LOL1
Cell rescue and defense	GR917300	IRF933	At1g02140	Protein mago nashi homolog
Cell rescue and defense	GR917723	IRF1047	At3g01520	Universal stress protein A-like protein
Cell rescue and defense	GR917800	IRF1071	SBP2	Selenium-binding protein 2
Cell rescue and defense	GR917819	IRF1079	O65760_CICAR	Extensin
Cell rescue and defense	GR917883	IRF1099	COR413PM1	Cold-regulated 413 plasma membrane protein 1
Cell rescue and defense	GR912826	IRF89	RBP45	Polyadenylate-binding protein RBP45
Cell rescue and defense	GR912921	IRF110	RFS2	Probable galactinol--sucrose galactosyltransferase 2
Cell rescue and defense	GR912939	IRF113	GER5	Germin-like protein 8-14
Cell rescue and defense	sp|P27047|DRR4_PEA	IRF1202	DRR4_PEA	Disease resistance response protein DRRG49-C
Cell rescue and defense	emb|X13383.1|PSDRR1	IRF1186	DRR49A	Disease resistance response protein Pi49
Cell rescue and defense	emb|CAC18803.1|	IRF1175	PR1_PHAVU	Pathogenesis-related protein 1
Cell rescue and defense	emb|CAE51954.1|	IRF1124	PR1C_TOBAC	Pathogenesis-related protein 1C
Cell wall metabolism	GR913931	IRF270	PGIP	Polygalacturonase inhibitor
Cell wall metabolism	GR914010	IRF285	IML1	Vacuolar membrane-associated protein IML1
Cell wall metabolism	GR914942	IRF465	BP19	Probable pectinesterase/pectinesterase inhibitor
Cell wall metabolism	GR914974	IRF469	XTH32	Probable xyloglucan endotransglucosylase/hydrolase protein 32
Cell wall metabolism	GR915333	IRF534		Glucan endo-1,3-beta-glucosidase
Cell wall metabolism	GR915711	IRF620	GSVIVT00026920001	Probable polygalacturonase
Cell wall metabolism	GR917420	IRF972	At1g48100	Polygalacturonase At1g48100
Cell wall metabolism	ref|NP_567126.1|	IRF1205	GSVIVT00026920001	Probable polygalacturonase
Chromatin structure and modifiers	GR915396	IRF553	MTR_4g017150	Nuclear matrix protein
Chromatin structure and modifiers	gb|AC148343.2|	IRF1268	MTR_7g099880	Nuclear pore complex protein Nup205
Chromatin structure and modifiers	GR913343	IRF186	GIP	Copia protein
Chromatin structure and modifiers	GR913397	IRF195	MTR_5g023060	Scaffold attachment factor B1
Chromatin structure and modifiers	GR913431	IRF200	HDT1	Histone deacetylase HDT1
Chromatin structure and modifiers	GR914653	IRF408	Os03g0743400	Probable histone H2A variant 3
Chromatin structure and modifiers	GR914843	IRF446	AGO4	Protein argonaute 4
Chromatin structure and modifiers	GR912067	IRF19	hh3	Histone H3
Chromatin structure and modifiers	GR915140	IRF489	insB4	Insertion element IS1 4 protein InsB
Chromatin structure and modifiers	GR915210	IRF504	HDA2	Histone deacetylase 2
Chromatin structure and modifiers	GR915975	IRF670	HDT1	Histone deacetylase HDT1
Chromatin structure and modifiers	GR916523	IRF796	HTR4	Histone H3.3
Chromatin structure and modifiers	GR917272	IRF926	O65758_CICAR	Histone H1
Chromatin structure and modifiers	emb|AJ306828.1|PTR306828	IRF1131	pfh1	ATP-dependent DNA helicase pfh1
Cytoskeleton	GR913544	IRF222	At3g05520	F-actin-capping protein subunit alpha
Cytoskeleton	GR914856	IRF449	TUBB7	Tubulin beta-7 chain
Cytoskeleton	GR915335	IRF536	PRO5	Profilin-5
Cytoskeleton	GR916122	IRF701	TUBA1	Tubulin alpha-1 chain
Cytoskeleton	GR917325	IRF942	ACT7	Actin-7
Cytoskeleton	dbj|AP004982.1|	IRF1252	Q6VAF7	Tubulin beta-5 chain
Hormone responsive	GR913991	IRF280		Auxin-induced protein X10A
Hormone responsive	GR914025	IRF288	ACO1	1-aminocyclopropane-1-carboxylate oxidase 1
Hormone responsive	GR914283	IRF351	ERF071	Ethylene-responsive transcription factor ERF071
Hormone responsive	GR915158	IRF495	BAK1	BRASSINOSTEROID INSENSITIVE 1-associated receptor kinase 1
Hormone responsive	GR915338	IRF538	ERF5	Ethylene-responsive transcription factor 5
Hormone responsive	GR916241	IRF735	GA2OX1	Gibberellin 2-beta-dioxygenase 1
Hormone responsive	GR916561	IRF810	Arf79F	ADP-ribosylation factor 1
Hormone responsive	GR916610	IRF823	ARG2	Indole-3-acetic acid-induced protein ARG2
Hormone responsive	GR916626	IRF826	GID1B	Gibberellin receptor GID1B
Hormone responsive	GR917427	IRF973	ARF2-B	ADP-ribosylation factor 2-B
Hormone responsive	GR917442	IRF975	ARF1	ADP-ribosylation factor 1
Hormone responsive	GR917721	IRF1045	ABR18_PEA	ABA-responsive protein ABR18
Ionic homeostasis	GR913421	IRF198	CYP93C2	2-hydroxyisoflavanone synthase
Ionic homeostasis	GR913438	IRF202	NDA2	Internal alternative NAD(P)H-ubiquinone oxidoreductase A2
Ionic homeostasis	GR913808	IRF259	MLP43	MLP-like protein 43
Ionic homeostasis	GR914001	IRF282	HSP26-A	Probable glutathione S-transferase
Ionic homeostasis	GR914058	IRF295	OLA1	Obg-like ATPase 1
Ionic homeostasis	GR914079	IRF300	CYP86A1	Cytochrome P450 86A1
Ionic homeostasis	GR914095	IRF304	PER12	Peroxidase 12
Ionic homeostasis	GR914246	IRF341	CYP76B1	7-ethoxycoumarin O-deethylase
Ionic homeostasis	GR914258	IRF345	CYP71BL2	Costunolide synthase
Ionic homeostasis	GR912018	IRF15	VPS20.2	Vacuolar protein sorting-associated protein 20 homolog 2
Ionic homeostasis	GR912209	IRF27	VHA-D1	V-type proton ATPase subunit d1
Ionic homeostasis	GR915250	IRF515	TRX1	Thioredoxin H1
Ionic homeostasis	GR915830	IRF644	PER42	Peroxidase 42
Ionic homeostasis	GR915969	IRF668	ARPN	Basic blue protein
Ionic homeostasis	GR916058	IRF684	pod	Peroxidase 15
Ionic homeostasis	GR916271	IRF744	SODCC1	Superoxide dismutase [Cu-Zn] 1
Ionic homeostasis	GR916471	IRF782	CYP76C4	Cytochrome P450
Ionic homeostasis	GR916540	IRF803	PARA	Probable glutathione S-transferase parA
Ionic homeostasis	GR916691	IRF841	PULR_MENPI	(+)-pulegone reductase
Ionic homeostasis	GR916833	IRF873	PER42	Peroxidase 42
Ionic homeostasis	GR917297	IRF932	VATE	V-type proton ATPase subunit E
Ionic homeostasis	GR917457	IRF980	CYP72A1	Secologanin synthase
Ionic homeostasis	GR912606	IRF61	MTR_5g072930	Cytochrome P450 71B37
Ionic homeostasis	GR917577	IRF1007	PARA	Probable glutathione S-transferase parA
Ionic homeostasis	GR917643	IRF1026	LGUL_BRAOG	Putative lactoylglutathione lyase
Ionic homeostasis	GR912841	IRF94	NTR1	Thioredoxin reductase 1
Ionic homeostasis	emb|CAD42938.2|	IRF1138	cytC	Cytochrome C
Ionic homeostasis	gb|AC202613.6|	IRF1141	CYP86A8	Cytochrome P450 86A8
Ionic homeostasis	emb|AJ271660.2|CAR271660	IRF1210	PER42	Peroxidase 42
Membrane transport	GR913068	IRF144	LOC_Os02g48720	ADP,ATP carrier protein, mitochondrial
Membrane transport	GR913394	IRF193	KN	Syntaxin-related protein KNOLLE
Membrane transport	GR913790	IRF258	At2g45070	Protein transport protein Sec61 subunit beta
Membrane transport	GR914122	IRF310	GOS11	Golgi SNAP receptor complex member 1-1
Membrane transport	GR914153	IRF317	TIP1-1	Aquaporin TIP1-1, N-terminally processed
Membrane transport	GR914162	IRF321	SEC23	Protein transport protein SEC23
Membrane transport	GR914310	IRF364	TOM9-2	Mitochondrial import receptor subunit TOM9-2
Membrane transport	GR914486	IRF391	AAC3	ADP,ATP carrier protein 3, mitochondrial
Membrane transport	GR915108	IRF483	phg1a	Putative phagocytic receptor 1a
Membrane transport	GR915474	IRF560	TOC34	Translocase of chloroplast 34
Membrane transport	GR912394	IRF44	MTR_2g030630	Translocase of chloroplast
Membrane transport	GR916077	IRF692	Sec13	Protein SEC13 homolog
Membrane transport	GR916114	IRF698	PHB2	Prohibitin-2, mitochondrial
Membrane transport	GR916140	IRF706	AQP1	Probable aquaporin TIP-type
Membrane transport	GR916262	IRF742	PEX13	Peroxisomal membrane protein 13
Membrane transport	GR916427	IRF771	EP1	Epidermis-specific secreted glycoprotein EP1
Membrane transport	GR916472	IRF783	MTR_5g024300	Proton-coupled amino acid transporter
Membrane transport	GR916659	IRF833	AAC3	ADP,ATP carrier protein 3, mitochondrial
Membrane transport	GR916738	IRF854	MTR_7g100790	IQ domain-containing protein
Membrane transport	GR916859	IRF877	PHT1-1	Inorganic phosphate transporter 1-1
Membrane transport	GR917537	IRF998	Tc00.1047053508955.10	Syntaxin, putative
Membrane transport	GR912557	IRF51	PIP1.4	Probable aquaporin PIP1-4
Membrane transport	GR917650	IRF1027	NRAMP3	Metal transporter Nramp3
Membrane transport	GR917814	IRF1077	SPCC23B6.04c	CRAL-TRIO domain-containing protein C23B6.04c
Membrane transport	GR917866	IRF1094	FER2	Ferritin-2, chloroplastic
Membrane transport	GR912883	IRF103	emc2	ER membrane protein complex subunit 2
Membrane transport	dbj|BAE93351.1|	IRF1203	PHT1-1	Inorganic phosphate transporter 1-1
Membrane transport	emb|AJ489613.1|CAR489613	IRF1214	AQP1	Probable aquaporin TIP-type
Metabolism	GR913230	IRF170	At4g24830	Argininosuccinate synthase, chloroplastic
Metabolism	GR913264	IRF172	APS1	ATP sulfurylase 1, chloroplastic
Metabolism	GR913467	IRF204	At2g21870	Probable ATP synthase 24 kDa subunit, mitochondrial
Metabolism	GR913517	IRF215	P08440	Fructose-bisphosphate aldolase, cytoplasmic isozyme
Metabolism	GR913681	IRF244	CAB8	Chlorophyll a-b binding protein 8, chloroplastic
Metabolism	GR913707	IRF251	GAPC1	Glyceraldehyde-3-phosphate dehydrogenase GAPC1, cytosolic
Metabolism	GR913929	IRF269	CTIMC	Triosephosphate isomerase, cytosolic
Metabolism	GR914060	IRF296	ADH1	Alcohol dehydrogenase class-P
Metabolism	GR914078	IRF299	PAT1	Phosphoribosylanthranilate transferase
Metabolism	GR914087	IRF302	FAD2	Omega-6 fatty acid desaturase, endoplasmic reticulum
Metabolism	GR914221	IRF334	6DCS_SOYBN	NAD(P)H-dependent 6'-deoxychalcone synthase
Metabolism	GR914273	IRF346	IPMS2	2-isopropylmalate synthase 2, chloroplastic
Metabolism	GR914384	IRF373	gdhA	NADP-specific glutamate dehydrogenase
Metabolism	GR914691	IRF415	PDX1L4	Probable PDX1-like protein 4
Metabolism	GR914721	IRF423	PPOX1	Probable NAD(P)HX epimerase
Metabolism	GR914769	IRF434	ACLB-2	ATP-citrate synthase beta chain protein 2
Metabolism	GR914880	IRF454	NO36A_SOYBN	Early nodulin-36A
Metabolism	GR914962	IRF467	P04045	Alpha-1,4 glucan phosphorylase L-1 isozyme, chloroplastic/amyloplastic
Metabolism	GR912127	IRF22	slr0537	Uncharacterized sugar kinase slr0537
Metabolism	GR912227	IRF29	MPC2	Mitochondrial pyruvate carrier 2
Metabolism	GR913005	IRF128	ATPB	ATP synthase subunit beta, mitochondrial
Metabolism	GR913035	IRF137	TTL	Uric acid degradation bifunctional protein TTL
Metabolism	GR915006	IRF472	ETFDH	Electron transfer flavoprotein-ubiquinone oxidoreductase
Metabolism	GR915067	IRF481	ENO2	Bifunctional enolase 2/transcriptional activator
Metabolism	GR915123	IRF486	MIOX1	Inositol oxygenase 1
Metabolism	GR915176	IRF498	NDK1	Nucleoside diphosphate kinase 1
Metabolism	GR915209	IRF503	hddc2	HD domain-containing protein 2
Metabolism	GR915269	IRF519	ACO2	Aconitate hydratase 2, mitochondrial
Metabolism	GR915296	IRF527	PDC1	Pyruvate decarboxylase 1
Metabolism	GR915298	IRF528	E9L7A5	Bifunctional aspartate aminotransferase and glutamate/aspartate-prephenate aminotransferase
Metabolism	GR915336	IRF537	METK4	S-adenosylmethionine synthase 4
Metabolism	GR915345	IRF540	Q43414_CICAR	Proline rich protein
Metabolism	GR915349	IRF542	Q43077	Primary amine oxidase
Metabolism	GR915361	IRF544	PLDALPHA1	Phospholipase D alpha 1
Metabolism	GR915364	IRF545	CMDH	Malate dehydrogenase, cytoplasmic
Metabolism	GR915374	IRF549	SAM2	S-adenosylmethionine synthase 2
Metabolism	GR915475	IRF561	At4g26390	Probable pyruvate kinase, cytosolic isozyme
Metabolism	GR915551	IRF581	J07HN4v3_00273	Heme/copper-type cytochrome/quinol oxidase, subunit 3
Metabolism	GR915579	IRF588	3PCR	Protochlorophyllide reductase, chloroplastic
Metabolism	GR915647	IRF603	F503_05044	Transglutaminase-like superfamily protein
Metabolism	GR915685	IRF612	KGD1	2-oxoglutarate dehydrogenase, mitochondrial
Metabolism	GR915686	IRF613	AHP1	Histidine-containing phosphotransfer protein 1
Metabolism	GR915715	IRF622	ATPY_SOLTU	ATP synthase 6 kDa subunit, mitochondrial
Metabolism	GR915801	IRF637	pltp	Phosphatidylglycerol/phosphatidylinositol transfer protein
Metabolism	GR915939	IRF661	PGM1	2,3-bisphosphoglycerate-independent phosphoglycerate mutase 1
Metabolism	GR916006	IRF674	STR18	Thiosulfate sulfurtransferase 18
Metabolism	GR916125	IRF702	SAM2	S-adenosylmethionine synthase 2
Metabolism	GR916149	IRF710	At1g06030	Probable fructokinase-2
Metabolism	GR916195	IRF721	MTR_2g027390	Nuclear inhibitor of protein phosphatase
Metabolism	GR916209	IRF725	ENO2	Enolase 2
Metabolism	GR916207	IRF724	TPS10	Probable alpha,alpha-trehalose-phosphate synthase [UDP-forming] 10
Metabolism	GR916215	IRF726	GLT1	Glutamate synthase 1 [NADH], chloroplastic
Metabolism	GR916223	IRF727	LACS6	Long chain acyl-CoA synthetase 6, peroxisomal
Metabolism	GR916258	IRF740	21KD_DAUCA	21 kDa protein
Metabolism	GR916305	IRF752	ADH1	Alcohol dehydrogenase class-P
Metabolism	GR916379	IRF764	COMT1_COFCA	Caffeic acid 3-O-methyltransferase
Metabolism	GR916430	IRF773	ADH1	Alcohol dehydrogenase 1
Metabolism	GR916455	IRF778	At3g47520	Malate dehydrogenase, chloroplastic
Metabolism	GR916514	IRF793	gde1	Glycerophosphodiester phosphodiesterase gde1
Metabolism	GR916536	IRF802	At4g08300	WAT1-related protein At4g08300
Metabolism	GR916533	IRF799	PETH	Ferredoxin--NADP reductase, leaf isozyme, chloroplastic
Metabolism	GR916553	IRF807	F59B2.3	Putative N-acetylglucosamine-6-phosphate deacetylase
Metabolism	GR916562	IRF811	POX2	Proline dehydrogenase 2, mitochondrial
Metabolism	GR916608	IRF822	FBA2	Probable fructose-bisphosphate aldolase 2, chloroplastic
Metabolism	GR916615	IRF824	SDH1	Succinate dehydrogenase [ubiquinone] flavoprotein subunit
Metabolism	GR916617	IRF825	ALDH10A8	Betaine aldehyde dehydrogenase 1, chloroplastic
Metabolism	GR916634	IRF828	At5g03630	Probable monodehydroascorbate reductase, cytoplasmic isoform 4
Metabolism	GR916798	IRF864	PEX22	Peroxisome biogenesis protein 22
Metabolism	GR916900	IRF885	NLP3	Omega-amidase,chloroplastic
Metabolism	GR917288	IRF929	LACS5	Long chain acyl-CoA synthetase 5
Metabolism	GR917373	IRF957	BCE2	Lipoamide acyltransferase component of branched-chain alpha-keto acid dehydrogenase complex, mitochondrial
Metabolism	GR917550	IRF1001	NADP-ME3	NADP-dependent malic enzyme 3
Metabolism	GR912577	IRF54	SQD1	UDP-sulfoquinovose synthase, chloroplastic
Metabolism	GR912584	IRF55	CRD1	Magnesium-protoporphyrin IX monomethyl ester [oxidative] cyclase, chloroplastic
Metabolism	GR912590	IRF57	At5g44450	Alpha N-terminal protein methyltransferase 1
Metabolism	GR917579	IRF1008	At5g43330	Malate dehydrogenase, cytoplasmic 2
Metabolism	GR917640	IRF1025	MTR_7g090190	Methyltransferase, putative
Metabolism	GR917680	IRF1035	GAPC2	Glyceraldehyde-3-phosphate dehydrogenase GAPC2, cytosolic
Metabolism	GR917719	IRF1044	SAMDC2	S-adenosylmethionine decarboxylase 2 beta chain
Metabolism	GR917728	IRF1049	GAPC1	Glyceraldehyde-3-phosphate dehydrogenase GAPC1, cytosolic
Metabolism	GR917802	IRF1072	allB	Allantoinase
Metabolism	GR917990	IRF1112	DFR1	Dihydroflavonol-4-reductase
Metabolism	GR917993	IRF1113	CGS1	Cystathionine gamma-synthase, chloroplastic
Metabolism	GR912621	IRF63	HMGL_VICFA	HMG1/2-like protein
Metabolism	GR912785	IRF75	AXS2	UDP-D-apiose/UDP-D-xylose synthase 2
Metabolism	GR912787	IRF76	ALB2_PEA	Albumin-2
Metabolism	GR912836	IRF92	STR1	Thiosulfate/3-mercaptopyruvate sulfurtransferase 1
Metabolism	GR912941	IRF115	PFK7	6-phosphofructokinase 7
Metabolism	gb|AAO89238.1|	IRF1276	SAHH2	Adenosylhomocysteinase 2
Metabolism	gb|AC147300.3|	IRF1143	TCIL3000_0_61090	WGS project CAEQ00000000 data, annotated contig 2455
Miscellaneous	GR913087	IRF150	MTR_5g034230	Putative uncharacterized protein
Miscellaneous	GR913200	IRF167	PHAVU_007G119000g	Uncharacterized protein
Miscellaneous	GR913203	IRF168	I1KZW1_SOYBN	Uncharacterized protein
Miscellaneous	GR913303	IRF178	Dmoj\GI14485	GI14485
Miscellaneous	GR913558	IRF225	I3SFC9_MEDTR	Uncharacterized protein
Miscellaneous	GR913566	IRF229	CaO19.11777	Putative uncharacterized protein
Miscellaneous	GR913698	IRF248	PHAVU_008G041700g	Uncharacterized protein
Miscellaneous	GR913772	IRF256	FOMG_18823	Uncharacterized protein
Miscellaneous	GR913942	IRF272	CICLE_v10009919mg	Uncharacterized protein
Miscellaneous	GR913957	IRF274	MTR_7g115070	Putative uncharacterized protein
Miscellaneous	GR914000	IRF281	B7FG49_MEDTR	Putative uncharacterized protein
Miscellaneous	GR914031	IRF289	PHAVU_002G301900g	Uncharacterized protein
Miscellaneous	GR914214	IRF332	I3SD27_MEDTR	Uncharacterized protein
Miscellaneous	GR914230	IRF336	W5BVR6_WHEAT	Uncharacterized protein
Miscellaneous	GR914254	IRF343	I3SNP1_MEDTR	Uncharacterized protein
Miscellaneous	GR914285	IRF352	I1JJR9_SOYBN	Uncharacterized protein
Miscellaneous	GR914292	IRF356	At2g41620	Uncharacterized protein At2g41620
Miscellaneous	GR914297	IRF359	I3T732_MEDTR	Uncharacterized protein
Miscellaneous	GR914342	IRF367	FOYG_15911	Uncharacterized protein
Miscellaneous	GR914421	IRF378	B7FH14_MEDTR	Putative uncharacterized protein
Miscellaneous	GR914424	IRF379	At5g65660	Uncharacterized protein At5g65660
Miscellaneous	GR914446	IRF385	FOWG_17817	Uncharacterized protein
Miscellaneous	GR914447	IRF386	CNAG_02498	Uncharacterized protein
Miscellaneous	GR914623	IRF405	DFA_01641	Putative uncharacterized protein
Miscellaneous	GR914703	IRF418	MTR_5g030290	Putative uncharacterized protein
Miscellaneous	GR914713	IRF422	FraEuI1c_2081	Uncharacterized protein
Miscellaneous	GR914738	IRF428	MTR_3g044650	Putative uncharacterized protein
Miscellaneous	GR914763	IRF431	B7FKH5_MEDTR	Putative uncharacterized protein
Miscellaneous	GR914787	IRF437	I3S4Q6_MEDTR	Uncharacterized protein
Miscellaneous	GR914797	IRF438	MTR_1g088640	Uncharacterized protein
Miscellaneous	GR914851	IRF447	I3TAJ5_MEDTR	Uncharacterized protein
Miscellaneous	GR914892	IRF457	MTR_8g040190	Putative uncharacterized protein
Miscellaneous	GR914913	IRF459	K7L083_SOYBN	Uncharacterized protein
Miscellaneous	GR911960	IRF8	MTR_3g083310	Putative uncharacterized protein
Miscellaneous	GR911990	IRF10	B7FII2_MEDTR	Uncharacterized protein
Miscellaneous	GR912013	IRF13	MTR_050s0014	Uncharacterized protein
Miscellaneous	GR912014	IRF14	I1NG96_SOYBN	Uncharacterized protein
Miscellaneous	GR912027	IRF16	MTR_1g005810	Putative uncharacterized protein
Miscellaneous	GR912077	IRF20	SSFG_00482	Predicted protein
Miscellaneous	GR912093	IRF21	A1Q_1139	Uncharacterized protein
Miscellaneous	GR912185	IRF23	FOIG_07329	Uncharacterized protein
Miscellaneous	GR912191	IRF24	I3SY89_MEDTR	Uncharacterized protein
Miscellaneous	GR913044	IRF139	I3SQ50_LOTJA	Uncharacterized protein
Miscellaneous	GR912971	IRF119	I3T0L1_MEDTR	Uncharacterized protein
Miscellaneous	GR912989	IRF124	I3S0E8_MEDTR	Uncharacterized protein
Miscellaneous	GR915121	IRF485	I3TA26_MEDTR	Uncharacterized protein
Miscellaneous	GR915127	IRF487	FOWG_17817	Uncharacterized protein
Miscellaneous	GR915174	IRF497	OSS2_PEA	Organ-specific protein S2
Miscellaneous	GR915227	IRF509	I3SH19_MEDTR	Uncharacterized protein
Miscellaneous	GR915242	IRF512	I1J654_SOYBN	Uncharacterized protein
Miscellaneous	GR915279	IRF523	I3SSQ3_MEDTR	Uncharacterized protein
Miscellaneous	GR915309	IRF531	HIPL1	HIPL1 protein
Miscellaneous	GR915334	IRF535	MTR_3g100100	Putative uncharacterized protein
Miscellaneous	GR915371	IRF547	I3S6V5_MEDTR	Uncharacterized protein
Miscellaneous	GR915445	IRF559	Q9ZRW4_CICAR	Putative uncharacterized protein
Miscellaneous	GR915515	IRF567	I3S9F1_LOTJA	Uncharacterized protein
Miscellaneous	GR915549	IRF580	KIRO_ACTDE	Kirola
Miscellaneous	GR915585	IRF589	K7LKL8_SOYBN	Uncharacterized protein
Miscellaneous	GR915587	IRF590	I1KHR5_SOYBN	Uncharacterized protein
Miscellaneous	GR912414	IRF45	PHAVU_003G166700g	Uncharacterized protein
Miscellaneous	GR915610	IRF594	KIRO_ACTDE	Kirola
Miscellaneous	GR915644	IRF602	K7MFM0_SOYBN	Uncharacterized protein
Miscellaneous	GR915661	IRF606	FOTG_03113	Uncharacterized protein
Miscellaneous	GR915684	IRF611	H3BYR4_TETNG	Uncharacterized protein
Miscellaneous	GR915713	IRF621	ACD_9C00304G0001	Uncharacterized protein
Miscellaneous	GR915721	IRF623	I3SVB1_LOTJA	Uncharacterized protein
Miscellaneous	GR915757	IRF631	TIFY3B	Protein TIFY 3B
Miscellaneous	GR915862	IRF649	PHAVU_007G183100g	Uncharacterized protein
Miscellaneous	GR915920	IRF659	Q8B9L9_NPVR1	Uncharacterized protein
Miscellaneous	GR915950	IRF665	I3T8R4_MEDTR	Uncharacterized protein
Miscellaneous	GR916065	IRF687	S01H4_54272	Marine sediment metagenome DNA, contig: S01H4_S16086
Miscellaneous	GR916111	IRF697	I3S7Q4_MEDTR	Uncharacterized protein
Miscellaneous	GR916162	IRF712	I3SKB8_MEDTR	Uncharacterized protein
Miscellaneous	GR916235	IRF733	ART2	Putative uncharacterized protein ART2
Miscellaneous	GR916270	IRF743	I3SJP6_LOTJA	Uncharacterized protein
Miscellaneous	GR916335	IRF758	C6TIZ0_SOYBN)	Putative uncharacterized protein
Miscellaneous	GR916436	IRF774	FOXB_07818	Uncharacterized protein
Miscellaneous	GR916447	IRF777	HELRODRAFT_163082	Uncharacterized protein
Miscellaneous	GR916444	IRF775	K7MM62_SOYBN	Uncharacterized protein
Miscellaneous	GR916446	IRF776	X0ASK2_FUSOX	Uncharacterized protein
Miscellaneous	GR916474	IRF784	I1LKJ0_SOYBN	Uncharacterized protein
Miscellaneous	GR916640	IRF830	I3SAS6_LOTJA	Uncharacterized protein
Miscellaneous	GR916663	IRF835	MTR_7g109360	Putative uncharacterized protein
Miscellaneous	GR916666	IRF837	FOXB_08290	Uncharacterized protein
Miscellaneous	GR916680	IRF840	CAPTEDRAFT_201655	Uncharacterized protein
Miscellaneous	GR916732	IRF853	I3SJD1_LOTJA	Uncharacterized protein
Miscellaneous	GR916809	IRF868	Sb0016s002500	Putative uncharacterized protein Sb0016s002500
Miscellaneous	GR916874	IRF881	MTR_2g075910	Putative uncharacterized protein
Miscellaneous	GR916892	IRF883	I1LC38_SOYBN	Uncharacterized protein
Miscellaneous	GR916891	IRF882	I3SNZ9_MEDTR	Uncharacterized protein
Miscellaneous	GR916911	IRF886	C6YBB5_CATRO)	Putative uncharacterized protein
Miscellaneous	GR916914	IRF888	C6YBB5_CATRO)	Putative uncharacterized protein
Miscellaneous	GR916928	IRF896	Dvir\GJ21005	GJ21005
Miscellaneous	GR916987	IRF905	K7MAQ4_SOYBN	Uncharacterized protein
Miscellaneous	GR917016	IRF912	I1KV79_SOYBN	Uncharacterized protein
Miscellaneous	GR917038	IRF915	MTR_8g106580	Putative uncharacterized protein
Miscellaneous	GR917296	IRF931	MTR_7g074070	Putative uncharacterized protein
Miscellaneous	GR917316	IRF938	PHAVU_001G180700g	Uncharacterized protein
Miscellaneous	GR917319	IRF940	MTR_4g082550	Putative uncharacterized protein
Miscellaneous	GR917352	IRF951	FOTG_02864	Uncharacterized protein
Miscellaneous	GR917471	IRF984	K7L977_SOYBN	Uncharacterized protein
Miscellaneous	GR917536	IRF997	I3SB27_MEDTR	Uncharacterized protein
Miscellaneous	GR917543	IRF1000	K7LLM9_SOYBN	Uncharacterized protein
Miscellaneous	GR912598	IRF58	B7FFW8_MEDTR	Putative uncharacterized protein
Miscellaneous	GR917587	IRF1012	MTR_5g016450	Putative uncharacterized protein
Miscellaneous	GR917662	IRF1031	RFI_08339	Uncharacterized protein
Miscellaneous	GR917706	IRF1041	I1L1D2_SOYBN	Uncharacterized protein
Miscellaneous	GR917703	IRF1040	K7LKK3_SOYBN	Uncharacterized protein
Miscellaneous	GR917729	IRF1050	W5PMA3_SHEEP	Uncharacterized protein
Miscellaneous	GR917732	IRF1051	C6T7E7_SOYBN	Putative uncharacterized protein
Miscellaneous	GR917735	IRF1052	MTR_3g092670	Putative uncharacterized protein
Miscellaneous	GR917786	IRF1068	I3S490_MEDTR	Uncharacterized protein
Miscellaneous	GR917806	IRF1074	PC103696.00.0	Putative uncharacterized protein
Miscellaneous	GR917877	IRF1097	At4g24690	Putative uncharacterized protein At4g24690
Miscellaneous	GR917892	IRF1100	I3SYR1_LOTJA	Uncharacterized protein
Miscellaneous	GR917898	IRF1102	PHAVU_003G218900g	Uncharacterized protein
Miscellaneous	GR912797	IRF78	CaO19.11781	Putative uncharacterized protein
Miscellaneous	GR912813	IRF85	MTR_4g098710	Uncharacterized protein
Miscellaneous	GR912827	IRF90	I1N138_SOYBN	Uncharacterized protein
Miscellaneous	GR912843	IRF96	At4g14342	Uncharacterized protein At4g14342
Miscellaneous	GR912868	IRF98	I3T4A4_MEDTR	Uncharacterized protein
Miscellaneous	GR912901	IRF107	At1g47420	Uncharacterized protein At1g47420,
Miscellaneous	GR912929	IRF112	I3SR45_MEDTR	Uncharacterized protein
Miscellaneous	ref|XP_643622.1|	IRF1118	DDB_0167196	Putative uncharacterized protein
Miscellaneous	gb|ABE94507.1|	IRF1237	B7FN72_MEDTR	Putative uncharacterized protein
Miscellaneous	emb|CT029795.1|	IRF1243	PC403595.00.0	Putative uncharacterized protein
Miscellaneous	ref|NP_758764.1|	IRF1271	YPB3_ECOLX	Uncharacterized 9.4 kDa protein
Miscellaneous	emb|CAN62999.1|	IRF1123	I3S2R4_MEDTR	Uncharacterized protein
Miscellaneous	gb|AY974606.1|	IRF1144	CGGC5_7348	Uncharacterized protein
Miscellaneous	ref|XP_644898.2|	IRF1169	KGM_07544	Uncharacterized protein
Miscellaneous	gb|AC113493.9|	IRF1171	I1LQ02_SOYBN	Uncharacterized protein
Miscellaneous	ref|XP_505171.1|	IRF1178	FOCG_17653	Uncharacterized protein
Miscellaneous	emb|CAN61825.1|	IRF1180	I3SPG4_MEDTR	Uncharacterized protein
Miscellaneous	emb|AM231535.1|	IRF1185	TbgDal_IX4830	Uncharacterized protein
Miscellaneous	gb|DQ465810.1|	IRF1187	PHAVU_011G1574000g	Uncharacterized protein
Miscellaneous	emb|AM422114.2|	IRF1201	I3T2X0_MEDTR	Uncharacterized protein
Miscellaneous	sp|P40620|HMGL_VICFA	IRF1238	Solyc03g032130.2	Uncharacterized protein
Miscellaneous	ref|YP_855101.1|	IRF1156	FOCG_17653	Uncharacterized protein
Miscellaneous	gb|CP000667.1|	IRF1157	HMPREF0591_0611	Uncharacterized protein
Mitosis	GR914119	IRF309	pp1a	Replicase polyprotein 1a
Mitosis	GR914960	IRF466	CNR10	Cell number regulator 10
Mitosis	GR915973	IRF669	CDC48A	Cell division control protein 48 homolog A
Mitosis	GR916543	IRF804	At2g25110	Stromal cell-derived factor 2-like protein
Mitosis	GR917407	IRF967	SIB1	Sigma factor binding protein 1, chloroplastic
No significant homology	GR913079	IRF149	-	-
No significant homology	GR913688	IRF245	-	-
No significant homology	GR914089	IRF303	-	-
No significant homology	GR914255	IRF344	-	-
No significant homology	GR914274	IRF347	-	-
No significant homology	GR914279	IRF349	-	-
No significant homology	GR914834	IRF443	-	-
No significant homology	GR915623	IRF598	-	-
No significant homology	GR915871	IRF650	-	-
No significant homology	GR916372	IRF763	-	-
No significant homology	GR916701	IRF844	-	-
No significant homology	GR916866	IRF879	-	-
No significant homology	GR912609	IRF62	-	-
No significant homology	GR917857	IRF1090	-	-
No significant homology	GR912639	IRF64	-	-
No significant homology	GR912910	IRF109	-	-
No significant homology	emb|CT029282.1|	IRF1139	-	-
No significant homology	gb|CP000099.1|	IRF1155	-	-
No significant homology	gb|AC195450.5|	IRF1166	-	-
No significant homology	gb|AE006905.1|	IRF1188	-	-
No significant homology	gb|AY105448.1|	IRF1189	-	-
No significant homology	emb|Z21703.1|VFHMGBOX	IRF1190	-	-
No significant homology	emb|AJ007449.2|CAR7449	IRF1195	-	-
No significant homology	emb|CU024887.12|	IRF1196	-	-
No significant homology	emb|AJ299059.1|CAR299059	IRF1200	-	-
No significant homology	gb|AAL89360.1|	IRF1207	-	-
No significant homology	gb|BT009460.1|	IRF1208	-	-
No significant homology	gb|DQ121442.1|	IRF1216	-	-
No significant homology	gb|ABF99503.1|	IRF1224	-	-
No significant homology	gb|AC159619.2|	IRF1230	-	-
No significant homology	gb|AC149637.11|	IRF1232	-	-
No significant homology	emb|AL662817.11|	IRF1234	-	-
No significant homology	emb|AL136231.12|	IRF1235	-	-
No significant homology	gb|AAG31638.1|	IRF1246	-	-
No significant homology	emb|AJ133126.1|RNO33126	IRF1247	-	-
No significant homology	emb|AL392084.6|	IRF1248	-	-
No significant homology	emb|AM488543.2|	IRF1249	-	-
No significant homology	dbj|AP006420.1|	IRF1255	-	-
No significant homology	gb|AC147428.6|	IRF1258	-	-
No significant homology	gb|AC197174.5|	IRF1270	-	-
Nucleic acid metabolism	GR914007	IRF284	YTHDF2	YTH domain-containing family protein 2
Nucleic acid metabolism	GR914198	IRF326	PRA1B3	PRA1 family protein B3
Nucleic acid metabolism	GR914909	IRF458	NOP5-1	Probable nucleolar protein 5-1
Nucleic acid metabolism	GR916368	IRF762	NOP5-2	Probable nucleolar protein 5-2
Nucleic acid metabolism	GR916790	IRF863	RHTO_06206	DNA repair and recombination protein pif1
Nucleic acid metabolism	GR917030	IRF914	CAF1-10	Probable CCR4-associated factor 1 homolog 10
Nucleic acid metabolism	GR917291	IRF930	RBG7	Glycine-rich RNA-binding protein 7
Nucleic acid metabolism	GR917984	IRF1111	MRD1	Multiple RNA-binding domain-containing protein 1
Nucleic acid metabolism	ref|XM_502870.1|	IRF1181	RBG7	Glycine-rich RNA-binding protein 7
Nucleotide binding proteins	gb|AC154089.20|	IRF1220	At2g18220	Nucleolar complex protein 2 homolog
Nucleotide binding proteins	GR917302	IRF934	folE	GTP cyclohydrolase 1
Nucleotide binding proteins	GR912794	IRF77	Tbc1d15	TBC1 domain family member 15
Protein fate	GR913063	IRF143	FTSH2	ATP-dependent zinc metalloprotease FTSH 2, chloroplastic
Protein fate	GR913103	IRF154	RUB2	NEDD8-like protein RUB2
Protein fate	GR913207	IRF169	SPAC4H3.07c	Putative thiosulfate sulfurtransferase
Protein fate	GR913471	IRF206	UBQ11	Ubiquitin
Protein fate	GR913477	IRF208	CYTI_VIGUN	Cysteine proteinase inhibitor
Protein fate	GR914046	IRF292	RCS1	Cysteine synthase
Protein fate	GR914156	IRF318	14KD_DAUCA	14 kDa proline-rich protein DC2.15
Protein fate	GR914232	IRF337	At1g64750	Probable 26S proteasome complex subunit sem1-1
Protein fate	GR913020	IRF134	CYS5	Cysteine proteinase inhibitor 5
Protein fate	GR915393	IRF552	Sec11c	Signal peptidase complex catalytic subunit SEC11C
Protein fate	GR915411	IRF555	PBC1	Proteasome subunit beta type-3-A
Protein fate	GR915514	IRF566	CYP	Peptidyl-prolyl cis-trans isomerase
Protein fate	GR915525	IRF570	PEX4	Protein PEROXIN-4
Protein fate	GR915562	IRF585	CYPRO1	Cyprosin (Fragment)
Protein fate	GR915628	IRF600	Dpp8	Dipeptidyl peptidase 8
Protein fate	GR915691	IRF615	ATJ3	Chaperone protein dnaJ 3
Protein fate	GR915724	IRF624	MTR_4g133540	Cysteine proteinase inhibitor
Protein fate	GR915729	IRF625	ARA12	Subtilisin-like protease
Protein fate	GR915891	IRF655	UBA1	Ubiquitin-activating enzyme E1 1
Protein fate	GR916012	IRF676	ERD15	Protein EARLY RESPONSIVE TO DEHYDRATION 15
Protein fate	GR916022	IRF678	MTR_7g058510	PPPDE peptidase domain-containing protein
Protein fate	GR916049	IRF681	LDJ2	DnaJ protein homolog 2
Protein fate	GR916130	IRF705	UBQ14	Ubiquitin
Protein fate	GR916306	IRF753	B0L632_CICAR	Protease inhibitor/seed storage/LTP family protein
Protein fate	GR916428	IRF772	TPRP-F1	36.4 kDa proline-rich protein
Protein fate	GR916560	IRF809	At3g45310	Thiol protease aleurain-like
Protein fate	GR916578	IRF814	ppi1	Peptidyl-prolyl cis-trans isomerase ppi1
Protein fate	GR916828	IRF871	SCPL18	Serine carboxypeptidase-like 18
Protein fate	GR916924	IRF892	BRE1B	E3 ubiquitin-protein ligase BRE1-like 2
Protein fate	GR916925	IRF893	SCPL45	Serine carboxypeptidase-like 45 OS
Protein fate	GR917610	IRF1017	PDIL2-1	Protein disulfide-isomerase like 2-1
Protein fate	GR917671	IRF1032	nep1	Aspartic proteinase nepenthesin-1
Protein fate	GR917746	IRF1055	AERO1	Endoplasmic reticulum oxidoreductin-1
Protein fate	GR917785	IRF1067	AMSH1	AMSH-like ubiquitin thioesterase 1
Protein fate	GR917912	IRF1104	RD19A	Cysteine proteinase RD19a
Protein fate	GR912798	IRF79	PDI	Protein disulfide-isomerase
Protein fate	GR912871	IRF99	CYP19-4	Peptidyl-prolyl cis-trans isomerase CYP19-4
Protein fate	WIE19-C3	IRF1204	UBP13	Ubiquitin carboxyl-terminal hydrolase 13
Secondary metabolism	GR913973	IRF277	SQE1	Squalene epoxidase 1
Secondary metabolism	GR914150	IRF315	SMT2	24-methylenesterol C-methyltransferase 2
Secondary metabolism	GR914161	IRF320	CHI1	Chalcone--flavonone isomerase 1
Secondary metabolism	GR914570	IRF401	SQE3	Squalene epoxidase 3
Secondary metabolism	GR913003	IRF126	4CLL10	4-coumarate--CoA ligase-like 10
Secondary metabolism	GR915251	IRF516	CHOMT_MEDSA	Isoliquiritigenin 2'-O-methyltransferase
Secondary metabolism	GR916242	IRF736	CHS2	Chalcone synthase 2
Secondary metabolism	GR916298	IRF750	CYP73A5	Trans-cinnamate 4-monooxygenase
Secondary metabolism	GR916360	IRF760	4CLL10	4-coumarate--CoA ligase-like 10
Secondary metabolism	GR916605	IRF821	CYP81E1	Isoflavone 2'-hydroxylase
Signal transduction	GR913153	IRF158	STT3A	Dolichyl-diphosphooligosaccharide--protein glycosyltransferase subunit STT3A
Signal transduction	GR913173	IRF161	RPN2	Dolichyl-diphosphooligosaccharide--protein glycosyltransferase subunit 2
Signal transduction	GR913697	IRF247	GRF10	14-3-3-like protein GF14 epsilon
Signal transduction	GR913811	IRF260	DIR1	Putative lipid-transfer protein DIR1
Signal transduction	GR914062	IRF297	RABC2A	Ras-related protein RABC2a
Signal transduction	GR914140	IRF314	At5g63930	Probable leucine-rich repeat receptor-like protein kinase At5g63930
Signal transduction	GR914289	IRF354	At1g22280	Probable protein phosphatase 2C 9
Signal transduction	GR914346	IRF368	MTR_4g130390	Receptor-like protein kinase
Signal transduction	GR914439	IRF383	APRR5	Two-component response regulator-like APRR5
Signal transduction	GR914461	IRF387	At4g29180	Probable LRR receptor-like serine/threonine-protein kinase At4g29180
Signal transduction	GR914487	IRF392	At4g08850	Probable LRR receptor-like serine/threonine-protein kinase At4g08850
Signal transduction	GR914616	IRF404	CAM7	Calmodulin-7
Signal transduction	GR914671	IRF410	CIPK2	CBL-interacting protein kinase 2
Signal transduction	GR914700	IRF417	SHM4	Serine hydroxymethyltransferase 4
Signal transduction	GR914743	IRF429	ASK3	Shaggy-related protein kinase gamma
Signal transduction	GR914824	IRF441	HT1	Serine/threonine-protein kinase HT1
Signal transduction	GR914840	IRF445	egd1	Nascent polypeptide-associated complex subunit beta
Signal transduction	GR911938	IRF7	MTR_3g098060	Tetratricopeptide repeat protein
Signal transduction	GR914866	IRF452	CC1G_07875	Other/CAMKK/ELM protein kinase
Signal transduction	GR914937	IRF464	MBF1C	Multiprotein-bridging factor 1c
Signal transduction	GR912038	IRF17	CAM7	Calmodulin-7
Signal transduction	GR912265	IRF32	APK1A	Protein kinase APK1A, chloroplastic
Signal transduction	GR912976	IRF121	RABA1B	Ras-related protein RABA1b
Signal transduction	GR915149	IRF491	CLE41	CLAVATA3/ESR (CLE)-related protein 41
Signal transduction	GR915200	IRF502	RABE1A	Ras-related protein RABE1a
Signal transduction	GR912425	IRF47	WAKL20	Wall-associated receptor kinase-like 20
Signal transduction	GR915999	IRF672	MTR_5g045190	Serine/threonine protein kinase
Signal transduction	GR916230	IRF731	At1g72540	Putative receptor-like protein kinase At1g72540
Signal transduction	GR916396	IRF768	At1g50920	Nucleolar GTP-binding protein 1
Signal transduction	GR916511	IRF792	At4g35600	Probable serine/threonine-protein kinase Cx32, chloroplastic
Signal transduction	GR916535	IRF801	PP2A4	Serine/threonine-protein phosphatase PP2A-4 catalytic subunit
Signal transduction	GR916552	IRF806	PAP9	Probable inactive purple acid phosphatase 9
Signal transduction	GR916708	IRF847	CPK8	Calcium-dependent protein kinase 8
Signal transduction	GR916715	IRF848	B'BETA	Serine/threonine protein phosphatase 2A 57 kDa regulatory subunit B' beta isoform
Signal transduction	GR916762	IRF859	At5g13850	Nascent polypeptide-associated complex subunit alpha-like protein 3
Signal transduction	GR912496	IRF48	At3g15890	PTI1-like tyrosine-protein kinase At3g15890
Signal transduction	GR917327	IRF944	GEM1	Mitochondrial Rho GTPase 1
Signal transduction	GR917406	IRF966	At3g03770	Probable inactive leucine-rich repeat receptor-like protein kinase At3g03770
Signal transduction	GR917760	IRF1061	PP2AA2	Serine/threonine-protein phosphatase 2A 65 kDa regulatory subunit A beta isoform
Signal transduction	GR917767	IRF1063	PAP7	Purple acid phosphatase 7
Signal transduction	GR917826	IRF1080	tiprl	TIP41-like protein
Signal transduction	GR917832	IRF1083	GRF2	14-3-3-like protein GF14 omega
Signal transduction	GR912824	IRF88	PUB6	U-box domain-containing protein 6
Signal transduction	GR912882	IRF102	LSF2	Phosphoglucan phosphatase LSF2, chloroplastic
Signal transduction	GR912898	IRF105	MTR_2g031530	Wall-associated receptor kinase-like protein
Signal transduction	GR912940	IRF114	At2g45590	Receptor-like serine/threonine-protein kinase At2g45590
Signal transduction	gb|ABN13161.1|	IRF1221	TFT8	14-3-3 protein 8
Signal transduction	gb|AC149637.11|	IRF1233	LOC_Os03g63400	NAC domain containing protein, expressed
Signal transduction	ref|NP_179911.1|	IRF1259	At4g37250	Probable LRR receptor-like serine/threonine-protein kinase At4g37250
Transcription	GR913163	IRF160	BLH1	BEL1-like homeodomain protein 1
Transcription	GR913424	IRF199	TIF4A-1	Eukaryotic initiation factor 4A-1
Transcription	GR913448	IRF203	D5FFG4_MEDTR	MYB transcription factor MYB2
Transcription	GR913551	IRF223	MTR_3g061490	Translocation protein sec62
Transcription	GR913971	IRF276	HY5	Transcription factor HY5
Transcription	GR914211	IRF331	SEEA8692_05088	Transposase
Transcription	GR914697	IRF416	MED37E	Probable mediator of RNA polymerase II transcription subunit 37e
Transcription	GR914935	IRF463	HSFB2A	Heat stress transcription factor B-2a
Transcription	GR911991	IRF11	At1g33420	PHD finger protein At1g33420
Transcription	GR915193	IRF500	RH48	Probable DEAD-box ATP-dependent RNA helicase 48
Transcription	GR915677	IRF609	MOS4	ARATH Pre-mRNA-splicing factor SPF27 homolog
Transcription	GR915833	IRF645	MTR_3g091860	RNA-binding protein with multiple splicing
Transcription	GR916062	IRF686	YE5303_17071	Putative phage integrase
Transcription	GR916126	IRF703	SAP8	Zinc finger A20 and AN1 domain-containing stress-associated protein 8
Transcription	GR916477	IRF785	TIF4A-3	Eukaryotic initiation factor 4A-3
Transcription	GR916568	IRF812	SN4TDR	110 kDa 4SNc-Tudor domain protein
Transcription	GR916593	IRF817	BHLH115	Transcription factor bHLH115
Transcription	GR917266	IRF924	MTR_4g100630	MYB domain containing transcription factor
Transcription	GR917473	IRF985	Polr2k	DNA-directed RNA polymerases I, II, and III subunit RPABC4
Transcription	GR917560	IRF1003	GRF9	Growth-regulating factor 9
Transcription	GR912559	IRF52	ARID3	AT-rich interactive domain-containing protein 3
Transcription	GR917580	IRF1009	BHLH25	Transcription factor bHLH25
Transcription	GR917904	IRF1103	tfs1	Transcription elongation factor S-II
Transcription	gb|DQ875461.1|	IRF1129	yfkC	Putative reverse transcriptase maturase protein
Transcription	gb|ABK28507.1|	IRF1264	BHLH18	Transcription factor bHLH18
Transcription	emb|CAN60284.1|	IRF1177	TFIIA-S	Transcription initiation factor IIA subunit 2
Translation	GR913061	IRF142	RPL36AA	60S ribosomal protein L36a
Translation	GR913668	IRF242	RPL8C	60S ribosomal protein L8-3
Translation	GR913732	IRF253	GLYRS-1	Glycine--tRNA ligase 1, mitochondrial
Translation	GR913763	IRF254	RPL27AC	60S ribosomal protein L27a-3
Translation	GR913902	IRF264	RPS15AA	40S ribosomal protein S15a-1
Translation	GR913913	IRF266	RPS12C	40S ribosomal protein S12-2
Translation	GR913923	IRF267	RPL3	60S ribosomal protein L3
Translation	GR914047	IRF293	At1g13950	Eukaryotic translation initiation factor 5A-1
Translation	GR914179	IRF324	RPS13B	40S ribosomal protein S13-2
Translation	GR914318	IRF365	TIF3B1	Eukaryotic translation initiation factor 3 subunit B
Translation	GR914319	IRF366	MTR_8g087440	39S ribosomal protein L46
Translation	GR914542	IRF397	At5g27470	Serine--tRNA ligase
Translation	GR914858	IRF450	RPP2B	60S acidic ribosomal protein P2-2
Translation	GR912205	IRF26	RPL2	60S ribosomal protein L2
Translation	GR913007	IRF129	efa1B	Elongation factor 1-beta
Translation	GR915036	IRF475	FPR4	FK506-binding protein 4
Translation	GR915151	IRF493	At4g27130	Protein translation factor SUI1 homolog 1
Translation	GR915214	IRF505	RPS8	40S ribosomal protein S8
Translation	GR915216	IRF506	rpmD	50S ribosomal protein L30
Translation	GR915347	IRF541	RPS19A	40S ribosomal protein S19-1
Translation	GR915502	IRF563	REFA1	Elongation factor 1-alpha
Translation	GR915506	IRF565	At1g13950	Eukaryotic translation initiation factor 5A-1
Translation	GR915919	IRF658	RPS25B	40S ribosomal protein S25-2
Translation	GR915991	IRF671	RPS6B	40S ribosomal protein S6-2
Translation	GR916052	IRF682	RPS3A	40S ribosomal protein S3a
Translation	GR916119	IRF700	RPS24B	40S ribosomal protein S24-2
Translation	GR916186	IRF717	NHP2L1	NHP2-like protein 1, N-terminally processed
Translation	GR916293	IRF746	proRS	Proline--tRNA ligase
Translation	GR916343	IRF759	RPL18B	60S ribosomal protein L18-2
Translation	GR916669	IRF838	RPS8	40S ribosomal protein S8
Translation	GR916916	IRF889	Eef2	Elongation factor 2
Translation	GR916926	IRF894	EIFSV1	Eukaryotic translation initiation factor 5A
Translation	GR917010	IRF911	RPL10B	60S ribosomal protein L10-2
Translation	GR917017	IRF913	A4	Elongation factor 1-alpha 4
Translation	GR917068	IRF919	RPS11A	40S ribosomal protein S11-1
Translation	GR917258	IRF922	RPL37A	60S ribosomal protein L37a
Translation	GR917456	IRF979	I1M228_SOYBN	Eukaryotic translation initiation factor 3 subunit D
Translation	GR917467	IRF983	RPL26B	60S ribosomal protein L26-2
Translation	GR917475	IRF987	RPL37AB	Putative 60S ribosomal protein L37a-1
Translation	GR912586	IRF56	RPL23A	60S ribosomal protein L23
Translation	GR917594	IRF1013	RPL10C	60S ribosomal protein L10-3
Translation	GR917673	IRF1033	RPS27AB	40S ribosomal protein S27a-2
Translation	GR917807	IRF1075	RPL14A	60S ribosomal protein L14-1
Translation	GR912812	IRF84	RPSaA	40S ribosomal protein Sa-1
Translation	GR912817	IRF87	At1g13950	Eukaryotic translation initiation factor 5A-1
Translation	GR912833	IRF91	RPS18A	40S ribosomal protein S18
Translation	GR912900	IRF106	RPL10AA	60S ribosomal protein L10a-1
Translation	GR912924	IRF111	RPL23A	60S ribosomal protein L23
Translation	GR912956	IRF116	RPS20B	40S ribosomal protein S20-2
Translation	gb|ABB86273.1|	IRF1132	RPS13B	40S ribosomal protein S13-2
Translation	gb|AAD47346.1|AF112440_1	IRF1265	RPS26C	40S ribosomal protein S26-3
Translation	gb|AAP20221.1|	IRF1223	RPS31	40S ribosomal protein S31
Translation	emb|CAD56220.1|	IRF1191	RPL11A	60S ribosomal protein L11-1
Translation	gb|ABO78746.1|	IRF1134	RPL27AB	60S ribosomal protein L27a-2
Translation	gb|AC152176.5|	IRF1120	Os01g0679700	60S ribosomal protein L37a
Translation	emb|AJ004960.1|CAA004960	IRF1229	A4	Elongation factor 1-alpha 4
* indicates accession number deposited in the NCBI dbEST under 'Lib Name', LIBEST_024968 and LIBEST_024969
