# Supplementary material for: Integrative network analyses of wilt transcriptome in chickpea reveal genotype dependent regulatory hubs in immunity and susceptibility
Source: Sci Rep. 2018 Apr 25;8:6528. doi: 10.1038/s41598-018-19919-5 (PMC5916944; doi:10.1038/s41598-018-19919-5)
Supplement: Supplementary file 4 — Supplementary Dataset 3 [file 41598_2018_19919_MOESM4_ESM.xls]

## Sheet: DDEGs
Supplementary Dataset 3. The list of disease associated differentially expressed genes (DDEGs)
Functional class	Accession*	Nomenclature	Symbol	Description
Cell growth and death	GR914040	IRF291	AMC2	Metacaspase-2
Cell growth and death	GR914552	IRF398	Q1EG65_MESMA	Sodium toxin peptide BmKTb
Cell rescue and defense	GR913059	IRF141	CHIT_PHAVU	Endochitinase
Cell rescue and defense	GR913311	IRF179	At2g38010	Neutral ceramidase
Cell rescue and defense	GR913330	IRF184	CERK	Ceramide kinase
Cell rescue and defense	GR913529	IRF218	DREB1E	Dehydration-responsive element-binding protein 1E
Cell rescue and defense	GR913874	IRF261	EXLB1	Expansin-like B1
Cell rescue and defense	GR914872	IRF453	HIR2	Hypersensitive-induced response protein 2
Cell rescue and defense	GR914929	IRF462	AGP16	Arabinogalactan peptide 16
Cell rescue and defense	GR912049	IRF18	MTR_7g090630	Polyadenylate-binding protein-interacting protein
Cell rescue and defense	GR915793	IRF636	tolB	Protein TolB
Cell rescue and defense	GR915890	IRF654	ALIS3	ALA-interacting subunit 3
Cell rescue and defense	GR916466	IRF781	GIF1	GRF1-interacting factor 1
Cell rescue and defense	GR916488	IRF787	ERD3	Probable methyltransferase PMT21
Cell rescue and defense	GR917334	IRF946	At5g08350	GEM-like protein 4
Cell rescue and defense	GR917542	IRF999	ATG8E	Autophagy-related protein 8e
Cell rescue and defense	GR917651	IRF1028	BPS1	Protein BPS1, chloroplastic
Cell rescue and defense	GR917722	IRF1046	ALIS3	ALA-interacting subunit 3
Cell rescue and defense	GR917994	IRF1114	SBP1	Selenium-binding protein 1
Cell rescue and defense	gb|AAR13304.1|	IRF1212	COB	Protein COBRA
Cell wall metabolism	GR915307	IRF530	GSVIVT00026920001	Probable polygalacturonase
Cell wall metabolism	GR916651	IRF831	GP1	Polygalacturonase-1 non-catalytic subunit beta
Chromatin structure and modifiers	GR915945	IRF663	HTB1	Histone H2B.1
Chromatin structure and modifiers	GR914238	IRF338	DBP2	ATP-dependent RNA helicase DBP2
Cytoskeleton	GR915055	IRF478	Q39821	Dynamin-related protein 12A
Cytoskeleton	GR917041	IRF916	TUBB3	Tubulin beta-3 chain
Hormone responsive	GR913071	IRF146	PHYA	Phytochrome A
Hormone responsive	GR913764	IRF255	IAA14	Auxin-responsive protein IAA14
Hormone responsive	GR914438	IRF382	GH3.3	Indole-3-acetic acid-amido synthetase GH3.3
Hormone responsive	GR914573	IRF402	MSBP1	Membrane steroid-binding protein 1
Hormone responsive	GR915877	IRF651	MP3	Probable steroid-binding protein 3
Hormone responsive	GR915905	IRF656	FYPP3	Phytochrome-associated serine/threonine-protein phosphatase 3
Hormone responsive	GR916247	IRF737	RAP2-4	Ethylene-responsive transcription factor RAP2-4
Hormone responsive	GR912805	IRF81	COI1	Coronatine-insensitive protein 1
Hormone responsive	GR912840	IRF93	ARF1	ADP-ribosylation factor 1
Ionic homeostasis	GR914111	IRF307	VHA-F	V-type proton ATPase subunit F
Ionic homeostasis	GR914390	IRF374	PRXC1B	Peroxidase C1B
Ionic homeostasis	GR914836	IRF444	MTR_1g072830	Transmembrane protein
Ionic homeostasis	GR911928	IRF5	RBOHB	Respiratory burst oxidase homolog protein B
Ionic homeostasis	GR912231	IRF30	PNC2	Cationic peroxidase 2
Ionic homeostasis	GR915386	IRF551	pod	Peroxidase 15
Ionic homeostasis	GR915556	IRF583	CYP71A1	Cytochrome P450 71A1
Ionic homeostasis	GR916594	IRF818	NSF	Vesicle-fusing ATPase
Ionic homeostasis	GR916852	IRF875	COI	Cytochrome c oxidase subunit 1
Ionic homeostasis	GR917009	IRF910	PER10	Peroxidase 10
Ionic homeostasis	GR917367	IRF953	PNC2	Cationic peroxidase 2
Ionic homeostasis	GR917449	IRF977	PAP26	Peroxidase
Ionic homeostasis	GR917835	IRF1085	ALTA7	Minor allergen Alt a 7
Ionic homeostasis	emb|CAN77321.1|	IRF1272	At1g60420	Probable nucleoredoxin 1
Membrane transport	GR913090	IRF151	DDB_G0288365	Uncharacterized transmembrane protein DDB_G0288365
Membrane transport	GR913256	IRF171	MTR_2g044600	Transmembrane protein
Membrane transport	GR914915	IRF460	PST2	Protoplast secreted protein 2
Membrane transport	GR915033	IRF474	VAMP726	Putative vesicle-associated membrane protein 726
Membrane transport	GR915324	IRF533	At2g20760	Clathrin light chain 1
Membrane transport	GR915358	IRF543	SCAMP2	Secretory carrier-associated membrane protein 2
Membrane transport	GR915420	IRF557	ABCC14	ABC transporter C family member 14
Membrane transport	GR915528	IRF571	VPS24-2	Putative vacuolar protein sorting-associated protein 24 homolog 2
Membrane transport	GR915879	IRF652	EP1	Epidermis-specific secreted glycoprotein EP1
Membrane transport	GR916406	IRF769	COPT5	Copper transporter 5
Membrane transport	GR916584	IRF815	TIP1-1	Probable aquaporin TIP1-1
Membrane transport	GR916805	IRF866	Tmem120b	Transmembrane protein 120B
Membrane transport	GR917335	IRF947	CNGC20	Probable cyclic nucleotide-gated ion channel 20, chloroplastic
Membrane transport	GR917343	IRF949	ABCG20	ABC transporter G family member 20
Membrane transport	GR917397	IRF963	SKU5	Monocopper oxidase-like protein SKU5
Membrane transport	GR917747	IRF1056	CCH	Copper transport protein CCH
Membrane transport	GR917831	IRF1082	PIP2-7	Aquaporin PIP2-7
Membrane transport	gb|ABE93744.2|	IRF1261	FRS6	Protein FAR1-RELATED SEQUENCE 6
Metabolism	GR913095	IRF152	ME6	NADP-dependent malic enzyme, chloroplastic
Metabolism	GR913096	IRF153	ALS	Acetolactate synthase, chloroplastic
Metabolism	GR913161	IRF159	TPS11	Probable alpha,alpha-trehalose-phosphate synthase [UDP-forming] 11
Metabolism	GR913180	IRF163	CVP2	Type I inositol 1,4,5-trisphosphate 5-phosphatase CVP2
Metabolism	GR913196	IRF166	PPOX2	Pyridoxine/pyridoxamine 5'-phosphate oxidase 2
Metabolism	GR913297	IRF177	CNF02430	Acyl-protein thioesterase 1
Metabolism	GR913317	IRF181	At2g20360	NADH dehydrogenase [ubiquinone] 1 alpha subcomplex subunit 9, mitochondrial
Metabolism	GR913320	IRF183	MNS3	Mannosyl-oligosaccharide 1,2-alpha-mannosidase MNS3
Metabolism	GR913368	IRF191	PPC4	Phosphoenolpyruvate carboxylase 4
Metabolism	GR913486	IRF209	STP13	Sugar transport protein 13
Metabolism	GR913491	IRF210	6DCS_SOYBN	NAD(P)H-dependent 6'-deoxychalcone synthase
Metabolism	GR913633	IRF235	DOX1	Alpha-dioxygenase 1
Metabolism	GR913726	IRF252	At3g05190	Branched-chain-amino-acid aminotransferase-like protein 1
Metabolism	GR913785	IRF257	MTR_8g095600	Glutamyl-tRNA(Gln) amidotransferase subunit A
Metabolism	GR913896	IRF263	RCABP89	Chlorophyll a-b binding protein, chloroplastic
Metabolism	GR913990	IRF279	AAE7	Acetate/butyrate--CoA ligase AAE7, peroxisomal
Metabolism	GR914176	IRF323	PLT5	Polyol transporter 5
Metabolism	GR914205	IRF328	PNP1	Polyribonucleotide nucleotidyltransferase 1, chloroplastic
Metabolism	GR914208	IRF330	PDF1A	Peptide deformylase 1A, chloroplastic
Metabolism	GR914278	IRF348	psbB	Photosystem II CP47 chlorophyll apoprotein
Metabolism	GR914286	IRF353	FPGS1	Folylpolyglutamate synthase
Metabolism	GR914303	IRF361	ADT1	Arogenate dehydratase/prephenate dehydratase 1, chloroplastic
Metabolism	GR914525	IRF396	aspC	Aspartate aminotransferase
Metabolism	GR914685	IRF412	CHLP	Geranylgeranyl diphosphate reductase, chloroplastic
Metabolism	GR914724	IRF424	MTR_8g039160	Beta Galactosidase-like protein
Metabolism	GR914731	IRF427	GPH1	Glycogen phosphorylase
Metabolism	GR914759	IRF430	MTR_5g062280	(+)-neomenthol dehydrogenase
Metabolism	GR914765	IRF433	At3g18410	NADH dehydrogenase [ubiquinone] 1 beta subcomplex subunit 10-B
Metabolism	GR911978	IRF9	NDK4	Nucleoside diphosphate kinase IV, chloroplastic/mitochondrial
Metabolism	GR913015	IRF131	CODM	Codeine O-demethylase
Metabolism	GR915147	IRF490	PPCB	Phosphoenolpyruvate carboxylase 1
Metabolism	GR915196	IRF501	Q9LEN8_CICAR	Putative 14-kDa proline-rich protein
Metabolism	GR915235	IRF510	SPE1	Arginine decarboxylase 1
Metabolism	GR915264	IRF518	FPGS1	Folylpolyglutamate synthase
Metabolism	GR915284	IRF525	AAE6	Probable acyl-activating enzyme 6
Metabolism	GR915342	IRF539	At2g44050	6,7-dimethyl-8-ribityllumazine synthase, chloroplastic
Metabolism	GR915406	IRF554	LCB1	Long chain base biosynthesis protein 1
Metabolism	GR915540	IRF575	YJL068C	S-formylglutathione hydrolase
Metabolism	GR915574	IRF587	Os09g0529100	Probable 6-phosphogluconolactonase 4, chloroplastic
Metabolism	GR912386	IRF42	ACX1	Peroxisomal acyl-coenzyme A oxidase 1
Metabolism	GR912387	IRF43	SUS1_DAUCA	Sucrose synthase isoform
Metabolism	GR915599	IRF591	atpB	ATP synthase subunit beta, chloroplastic
Metabolism	GR915603	IRF592	A0EEJ0_PARTE	Chromosome undetermined scaffold_91, whole genome shotgun sequence
Metabolism	GR915621	IRF597	ACX4	Acyl-coenzyme A oxidase 4, peroxisomal
Metabolism	GR915699	IRF616	ADK-B	Adenylate kinase B
Metabolism	GR915784	IRF634	USP	UDP-sugar pyrophospharylase
Metabolism	GR915827	IRF643	MTR_2g089340	Dihydroxy-acid dehydratase
Metabolism	GR915861	IRF648	At3g27820	Probable monodehydroascorbate reductase, cytoplasmic isoform 2
Metabolism	GR916059	IRF685	At1g63940	Monodehydroascorbate reductase, chloroplastic
Metabolism	GR916148	IRF709	AMT1-1	Ammonium transporter 1 member 1
Metabolism	GR916172	IRF715	GDCSP	Glycine dehydrogenase (decarboxylating), mitochondrial
Metabolism	GR916173	IRF716	DES1	Bifunctional cystathionine gamma-lyase/cysteine synthase
Metabolism	GR916481	IRF786	HISN6B PE	Histidinol-phosphate aminotransferase 2, chloroplastic
Metabolism	GR912501	IRF49	MIOX1	Inositol oxygenase 1
Metabolism	GR916995	IRF906	CESA3	Cellulose synthase A catalytic subunit 3 [UDP-forming]
Metabolism	GR917254	IRF921	Phep_2726	ATP-binding region ATPase domain protein
Metabolism	GR917264	IRF923	MS2	5-methyltetrahydropteroyltriglutamate--homocysteine methyltransferase 2
Metabolism	GR917326	IRF943	XGD1	Xylogalacturonan beta-1,3-xylosyltransferase
Metabolism	GR917391	IRF962	NIFS1	Cysteine desulfurase 1, mitochondrial
Metabolism	GR917389	IRF960	MPC1	Mitochondrial pyruvate carrier 1
Metabolism	GR917458	IRF981	HMG1	3-hydroxy-3-methylglutaryl-coenzyme A reductase 1
Metabolism	GR917521	IRF994	PPCC	Phosphoenolpyruvate carboxylase 2
Metabolism	GR917533	IRF996	HISN8	Histidinol dehydrogenase, chloroplastic
Metabolism	GR912600	IRF59	PCKA	Phosphoenolpyruvate carboxykinase [ATP]
Metabolism	GR917613	IRF1018	ICDH	Peroxisomal isocitrate dehydrogenase [NADP]
Metabolism	GR917634	IRF1024	NIR1	Ferredoxin--nitrite reductase, chloroplastic
Metabolism	GR917692	IRF1037	GBP1	Beta-glucan-binding protein
Metabolism	GR917753	IRF1057	BGLU13	Beta-glucosidase 13
Metabolism	GR917794	IRF1070	NO93_SOYBN	Early nodulin-93
Metabolism	GR917856	IRF1089	SUS3	Sucrose synthase 3
Metabolism	GR917915	IRF1105	At5g41670	6-phosphogluconate dehydrogenase, decarboxylating 2, chloroplastic
Metabolism	GR917998	IRF1115	GDCST	Aminomethyltransferase, mitochondrial
Metabolism	GR912816	IRF86	BFRUCT1	Beta-fructofuranosidase, cell wall isozyme
Metabolism	GR912842	IRF95	HMGR3	3-hydroxy-3-methylglutaryl-coenzyme A reductase 3
Metabolism	emb|CAN61470.1|	IRF1182	At2g31810	Acetolactate synthase small subunit 2, chloroplastic
Metabolism	ref|NP_758766.1|	IRF1269	lacZ	Beta-galactosidase
Metabolism	emb|CAA49149.1|	IRF1148	CAB13	Chlorophyll a-b binding protein 13, chloroplastic
Metabolism	gb|ABE78629.2|	IRF1127	PGIC	Glucose-6-phosphate isomerase, cytosolic
Metabolism	dbj|BAB86842.1|	IRF1160	BcNDK III	Nucleoside diphosphate kinase
Metabolism	gb|ABR15769.1|	IRF1140	PAR2	Phenylacetaldehyde reductase
Metabolism	gb|DQ073809.1|	IRF1218	PAL1	Phenylalanine ammonia-lyase
Metabolism	gb|AC145820.20|	IRF1239	F869_13057	Phosphoenolpyruvate carboxykinase
Metabolism	emb|AJ250769.1|PSA250769	IRF1179	At1g23190	Probable phosphoglucomutase, cytoplasmic 1
Metabolism	ref|NP_001077847.1|	IRF1263	STR1	Thiosulfate/3-mercaptopyruvate sulfurtransferase 1
Metabolism	dbj|BAB88934.1|	IRF1273	GT6	UDP-glucose flavonoid 3-O-glucosyltransferase 6
Miscellaneous	GR913069	IRF145	I1J8D4_SOYBN	Uncharacterized protein
Miscellaneous	GR913344	IRF187	I1M5M5_SOYBN	Uncharacterized protein
Miscellaneous	GR913362	IRF190	I3SF16_MEDTR	Uncharacterized protein
Miscellaneous	GR913476	IRF207	I3TAM9_LOTJA	Uncharacterized protein
Miscellaneous	GR913522	IRF217	MTR_2g066060	Putative uncharacterized protein
Miscellaneous	GR913540	IRF221	MTR_3g093000	Putative uncharacterized protein
Miscellaneous	GR913538	IRF220	FOIG_07126	Uncharacterized protein
Miscellaneous	GR913639	IRF237	UBXN8	Uncharacterized protein
Miscellaneous	GR913654	IRF238	PHAVU_007G206900g	Uncharacterized protein
Miscellaneous	GR913658	IRF239	K7MY22_SOYBN	Uncharacterized protein
Miscellaneous	GR913667	IRF241	MTR_2g062610	Putative uncharacterized protein
Miscellaneous	GR913695	IRF246	At2g26240	UPF0136 membrane protein At2g26240
Miscellaneous	GR914018	IRF287	C6TDE7_SOYBN	Putative uncharacterized protein
Miscellaneous	GR914081	IRF301	MTR_6g029250	Uncharacterized protein
Miscellaneous	GR914103	IRF306	MTR_5g006230	Putative uncharacterized protein
Miscellaneous	GR914114	IRF308	MYCTH_2025626	Uncharacterized protein
Miscellaneous	GR914134	IRF312	K7MV42_SOYBN	Uncharacterized protein
Miscellaneous	GR914201	IRF327	PHAVU_001G072300g	Uncharacterized protein
Miscellaneous	GR914252	IRF342	B7FHR4_MEDTR	Putative uncharacterized protein
Miscellaneous	GR914380	IRF371	PHAVU_006G164000g	Uncharacterized protein
Miscellaneous	GR914382	IRF372	B7FM97_MEDTR	Putative uncharacterized protein
Miscellaneous	GR914426	IRF380	GMDG_04745	Uncharacterized protein
Miscellaneous	GR914432	IRF381	I1L5H6_SOYBN	Uncharacterized protein
Miscellaneous	GR914498	IRF393	K7MGK6_SOYBN	Uncharacterized protein
Miscellaneous	GR914557	IRF399	B7FN10_MEDTR	Uncharacterized protein
Miscellaneous	GR914686	IRF413	At5g03900	Uncharacterized protein At5g03900, chloroplastic
Miscellaneous	GR914831	IRF442	MTR_8g095080	Putative uncharacterized protein
Miscellaneous	GR911932	IRF6	MTR_7g065150	Putative uncharacterized protein
Miscellaneous	GR912314	IRF33	PHAVU_011G002600g	Uncharacterized protein
Miscellaneous	GR913014	IRF130	MTR_7g084610	Putative uncharacterized protein
Miscellaneous	GR913034	IRF136	MTR_5g014080	GMFP4
Miscellaneous	GR912975	IRF120	FOTG_04371	Uncharacterized protein
Miscellaneous	GR915244	IRF513	PHAVU_001G155900g	Uncharacterized protein
Miscellaneous	GR915273	IRF520	I3SCK6_LOTJA	Uncharacterized protein
Miscellaneous	GR915434	IRF558	I1JMG5_SOYBN	Uncharacterized protein
Miscellaneous	GR915635	IRF601	C6TED3_SOYBN	Putative uncharacterized protein
Miscellaneous	GR915653	IRF605	At3g50808	Uncharacterized protein At3g50808
Miscellaneous	GR915680	IRF610	I1LEN8_SOYBN	Uncharacterized protein
Miscellaneous	GR915690	IRF614	W5ENQ7_WHEAT	Uncharacterized protein
Miscellaneous	GR915703	IRF618	At2g17340	Uncharacterized protein At2g17340
Miscellaneous	GR915811	IRF640	KGM_20490	Uncharacterized protein
Miscellaneous	GR915814	IRF641	PHAVU_001G187400g	Uncharacterized protein
Miscellaneous	GR915913	IRF657	MTR_4g076030	Putative uncharacterized protein
Miscellaneous	GR915938	IRF660	Y-2	Uncharacterized protein At3g27210
Miscellaneous	GR916026	IRF680	MTR_1g080470	Putative uncharacterized protein
Miscellaneous	GR916193	IRF720	PHAVU_010G133200g	Uncharacterized protein
Miscellaneous	GR916229	IRF730	CIMG_03331	Uncharacterized protein
Miscellaneous	GR916228	IRF729	MTR_2g006450	Putative uncharacterized protein
Miscellaneous	GR916367	IRF761	MTR_2g064890	Uncharacterized protein
Miscellaneous	GR916415	IRF770	B7FIQ4_MEDTR	Putative uncharacterized protein
Miscellaneous	GR916459	IRF779	PHAVU_002G252800g	Uncharacterized protein
Miscellaneous	GR916534	IRF800	MTR_3g086650	Uncharacterized protein
Miscellaneous	GR916637	IRF829	K7MEZ5_SOYBN)	Uncharacterized protein
Miscellaneous	GR916653	IRF832	I1L5K1_SOYBN	Uncharacterized protein
Miscellaneous	GR916693	IRF842	I1LRE7_SOYBN	Uncharacterized protein
Miscellaneous	GR916702	IRF845	I3SA30_MEDTR	Uncharacterized protein
Miscellaneous	GR916783	IRF862	Dvir\GJ21005	GJ21005
Miscellaneous	GR916814	IRF870	I3SXF6_MEDTR	Uncharacterized protein
Miscellaneous	GR916927	IRF895	PHAVU_002G063200g	Uncharacterized protein
Miscellaneous	GR916955	IRF902	Q3LSN3_PEA	Putative uncharacterized protein
Miscellaneous	GR916965	IRF903	I3SZW3_MEDTR	Uncharacterized protein
Miscellaneous	GR917008	IRF909	OsI_027940	Uncharacterized protein OsI_027940
Miscellaneous	GR917059	IRF917	MTR_8g073110	Putative uncharacterized protein
Miscellaneous	GR917328	IRF945	K7KMT4_SOYBN)	Uncharacterized protein
Miscellaneous	GR917342	IRF948	MTR_4g079720	Putative uncharacterized protein
Miscellaneous	GR917345	IRF950	PHAVU_007G1691001g	Uncharacterized protein
Miscellaneous	GR917358	IRF952	VIBHAR_06172	Uncharacterized protein
Miscellaneous	GR917371	IRF955	I3T506_LOTJA	Uncharacterized protein
Miscellaneous	GR917390	IRF961	I1MUL3_SOYBN	Uncharacterized protein
Miscellaneous	GR917401	IRF965	RFI_35307	Uncharacterized protein
Miscellaneous	GR917410	IRF969	I3S232_MEDTR	Uncharacterized protein
Miscellaneous	GR917408	IRF968	PHAVU_010G155700g	Uncharacterized protein
Miscellaneous	GR917419	IRF971	I1K0C0_SOYBN	Uncharacterized protein
Miscellaneous	GR917443	IRF976	I1JHY5_SOYBN	Uncharacterized protein
Miscellaneous	GR917450	IRF978	MTR_3g023150	SDL-1 protein
Miscellaneous	GR912551	IRF50	B7FH23_MEDTR	Putative uncharacterized protein
Miscellaneous	GR917655	IRF1029	CINTURNW_2795	Uncharacterized protein
Miscellaneous	GR917848	IRF1086	I3T8F7_LOTJA	Uncharacterized protein
Miscellaneous	GR917854	IRF1088	I3SA08_LOTJA	Uncharacterized protein
Miscellaneous	GR917863	IRF1091	MTR_2g010740	Putative uncharacterized protein
Miscellaneous	GR917865	IRF1093	RFI_08302	Uncharacterized protein
Miscellaneous	GR917874	IRF1096	PHAVU_005G130100g	Uncharacterized protein
Miscellaneous	GR917895	IRF1101	PVIP	OBERON-like protein
Miscellaneous	GR917955	IRF1109	RUMGNA_00453	Uncharacterized protein
Miscellaneous	GR912645	IRF65	B7FND3_MEDTR	Putative uncharacterized protein
Miscellaneous	GR912745	IRF69	Q9M445_CICAR	Putative uncharacterized protein
Miscellaneous	GR912763	IRF72	MTR_1g072560	Putative uncharacterized protein
Miscellaneous	gb|AC187465.3|	IRF1147	CpipJ_CPIJ011212	Putative uncharacterized protein
Miscellaneous	gb|EAT87327.1|	IRF1117	SNOG_04936	Putative uncharacterized protein
Miscellaneous	gb|AC121237.19|	IRF1164	Q84187_9PARA	Putative uncharacterized protein
Miscellaneous	gb|AAM50025.1|	IRF1116	PGSC0003DMG400045864	Uncharacterized protein
Miscellaneous	gb|AC161032.19|	IRF1133	MTR_1g088640	Uncharacterized protein
Miscellaneous	emb|AM293617.1|	IRF1135	BRA004944	Uncharacterized protein
Miscellaneous	emb|CAD12839.3|	IRF1168	PHAVU_003G210800g	Uncharacterized protein
Miscellaneous	gb|AY232724.1|	IRF1173	K7J395_NASVI	Uncharacterized protein
Miscellaneous	gb|EAZ02723.1|	IRF1209	I3S2J3_MEDTR	Uncharacterized protein
Miscellaneous	gb|DQ875461.1|	IRF1219	I3T661_MEDTR	Uncharacterized protein
Miscellaneous	pir||T02955	IRF1244	C0PC47_MAIZE	Uncharacterized protein
Miscellaneous	dbj|AP004504.1|	IRF1260	PGSC0003DMG400020159	Uncharacterized protein
Miscellaneous	dbj|BA000028.3|	IRF1274	PGSC0003DMG400020159	Uncharacterized protein
Miscellaneous	gb|DQ099068.1|	IRF1154	I3SE13_MEDTR	Uncharacterized protein
Miscellaneous	emb|CAC59824.1|	IRF1163	PRUPE_ppa002705mg	Uncharacterized protein
No significant homology	GR913129	IRF156	-	-
No significant homology	GR913924	IRF268	-	-
No significant homology	GR914565	IRF400	-	-
No significant homology	GR915079	IRF482	-	-
No significant homology	GR912373	IRF41	-	-
No significant homology	GR915613	IRF596	-	-
No significant homology	GR915666	IRF607	-	-
No significant homology	GR915668	IRF608	-	-
No significant homology	GR916008	IRF675	-	-
No significant homology	GR916081	IRF694	-	-
No significant homology	GR916154	IRF711	-	-
No significant homology	GR916524	IRF797	-	-
No significant homology	GR916726	IRF851	-	-
No significant homology	GR916929	IRF897	-	-
No significant homology	GR917378	IRF958	-	-
No significant homology	GR917485	IRF989	-	-
No significant homology	GR917556	IRF1002	-	-
No significant homology	GR912902	IRF108	-	-
No significant homology	gb|AC139328.4|	IRF1125	-	-
No significant homology	gb|AC175208.3|	IRF1146	-	-
No significant homology	emb|AM422098.2|	IRF1153	-	-
No significant homology	gb|DQ465791.1|	IRF1162	-	-
No significant homology	gb|AC122164.6|	IRF1165	-	-
No significant homology	gb|AF002248.2|AF002248	IRF1176	-	-
No significant homology	emb|CT573076.2|	IRF1184	-	-
No significant homology	gb|AC135313.12|	IRF1194	-	-
No significant homology	emb|AJ006095.1|CAR6095	IRF1206	-	-
No significant homology	emb|Z84569.1|HVE1393VR	IRF1211	-	-
No significant homology	No significant similarity found.	IRF1215	-	-
No significant homology	ref|YP_001155196.1|	IRF1217	-	-
No significant homology	gb|AC131335.11|	IRF1225	-	-
No significant homology	emb|BX890601.10|	IRF1226	-	-
No significant homology	emb|CT028662.1|	IRF1236	-	-
No significant homology	gb|CP000662.1|	IRF1241	-	-
Nucleic acid metabolism	GR914306	IRF362	LSM3	U6 snRNA-associated Sm-like protein LSm3
Nucleic acid metabolism	GR914996	IRF471	SDM1_42t00010	Putative gag-pol polyprotein, identical
Nucleic acid metabolism	GR912349	IRF38	RECA	DNA repair protein recA homolog 1, chloroplastic
Nucleic acid metabolism	GR912966	IRF118	MTR_4g070190	Glycine-rich RNA binding protein
Nucleic acid metabolism	GR912986	IRF123	ROC1_NICPL	30 kDa ribonucleoprotein, chloroplastic
Nucleotide binding proteins	GR913565	IRF228	ntf2	Nuclear transport factor 2
Nucleotide binding proteins	GR916913	IRF887	RAN2	GTP-binding nuclear protein Ran-2
Protein fate	GR913116	IRF155	MSR4	Peptide methionine sulfoxide reductase A4, chloroplastic
Protein fate	GR913520	IRF216	UBQ11	Ubiquitin
Protein fate	GR913699	IRF249	PAF2	Proteasome subunit alpha type-1-B
Protein fate	GR914281	IRF350	pep2	Vacuolar protease A
Protein fate	GR914296	IRF358	HSP70-15	Heat shock 70 kDa protein 15
Protein fate	GR911849	IRF2	NUDT26	ARATH Nudix hydrolase 26, chloroplastic
Protein fate	GR914630	IRF407	ATL55	E3 ubiquitin-protein ligase RING1
Protein fate	GR914807	IRF439	FTSH4	ATP-dependent zinc metalloprotease FTSH 4, mitochondrial
Protein fate	GR911998	IRF12	UBC24	Probable ubiquitin-conjugating enzyme E2
Protein fate	GR915491	IRF562	HSP1	Heat shock 70 kDa protein
Protein fate	GR915607	IRF593	CCT8	T-complex protein 1 subunit theta
Protein fate	GR915778	IRF633	RPT3	26S protease regulatory subunit 6B homolog
Protein fate	GR916025	IRF679	PY02258	Putative chaperonin
Protein fate	GR916224	IRF728	BAG3	BAG family molecular chaperone regulator 3
Protein fate	GR916592	IRF816	MTR_4g129230	Chaperone protein clpB
Protein fate	GR916596	IRF819	UBC22	Ubiquitin-conjugating enzyme E2 22
Protein fate	GR916665	IRF836	PUB22	E3 ubiquitin-protein ligase PUB22
Protein fate	GR916723	IRF850	At2g22425	Probable signal peptidase complex subunit 1
Protein fate	GR916747	IRF855	PBA1	Proteasome subunit beta type-6
Protein fate	GR916804	IRF865	apr	Apr protease
Protein fate	GR917006	IRF908	TPRXL	Putative protein TPRXL
Protein fate	GR917474	IRF986	RFI_21081	Ubiquitin carboxyl-terminal hydrolase
Protein fate	GR917519	IRF993	CYP21-3	Peptidyl-prolyl cis-trans isomerase CYP21-3
Protein fate	GR912604	IRF60	SCPL20	Serine carboxypeptidase-like 20
Protein fate	GR917568	IRF1005	Os01g0270100	Cysteine proteinase inhibitor 12
Protein fate	GR917615	IRF1019	MTR_8g037690	SUMO activating enzyme
Protein fate	GR917689	IRF1036	CPN60A1	Chaperonin 60 subunit alpha 1, chloroplastic
Protein fate	GR917711	IRF1042	PBG1	Proteasome subunit beta type-4
Protein fate	GR917758	IRF1060	ASPG2	Protein ASPARTIC PROTEASE IN GUARD CELL 2
Protein fate	gb|AAM49801.1|	IRF1149	ATJ1	Chaperone protein dnaJ 1, mitochondrial
Secondary metabolism	GR913564	IRF227	SBH1	Sphinganine C(4)-monooxygenase 1
Secondary metabolism	GR915109	IRF484	IFR	Isoflavone reductase
Secondary metabolism	GR915611	IRF595	HI4'OMT	Isoflavone 4'-O-methyltransferase
Secondary metabolism	GR915816	IRF642	CHOMT_MEDSA	Isoliquiritigenin 2'-O-methyltransferase
Secondary metabolism	GR915843	IRF646	ORP3B	Oxysterol-binding protein-related protein 3B
Secondary metabolism	GR916603	IRF820	At1g27980	Sphingosine-1-phosphate lyase
Secondary metabolism	GR916782	IRF861	CHI3	Probable chalcone--flavonone isomerase 3
Secondary metabolism	GR917372	IRF956	CHS2	Chalcone synthase 2
Secondary metabolism	GR917482	IRF988	CYP81E1	Isoflavone 2'-hydroxylase
Secondary metabolism	GR917778	IRF1066	CYP81E1	Isoflavone 2'-hydroxylase
Signal transduction	GR913058	IRF140	CRK1	Cysteine-rich receptor-like protein kinase 1
Signal transduction	GR913331	IRF185	At5g41260	Probable serine/threonine-protein kinase At5g41260
Signal transduction	GR913369	IRF192	SRP-54C	Signal recognition particle 54 kDa protein 3
Signal transduction	GR913497	IRF211	DODA	4,5-DOPA dioxygenase extradiol
Signal transduction	GR913500	IRF212	CRT3	Calreticulin-3
Signal transduction	GR913535	IRF219	MTR_4g069960	Adenylyl cyclase-associated protein
Signal transduction	GR913616	IRF233	MTR_1g116210	Casein kinase-like protein
Signal transduction	GR913932	IRF271	MTR_5g099170	Epidermal growth factor receptor substrate 15-like protein
Signal transduction	GR914003	IRF283	PBP1	Calcium-binding protein PBP1
Signal transduction	GR911822	IRF1	At1g72540	Putative receptor-like protein kinase
Signal transduction	GR912224	IRF28	EUBVEN_01432	Repeat protein
Signal transduction	GR913019	IRF133	CML27	Probable calcium-binding protein CML27
Signal transduction	GR915188	IRF499	GRF7	14-3-3-like protein GF14 nu
Signal transduction	GR915701	IRF617	FFC	Signal recognition particle 54 kDa protein, chloroplastic
Signal transduction	GR915707	IRF619	At1g43900	Probable protein phosphatase 2C 11
Signal transduction	GR915747	IRF628	RTNLB1	Reticulon-like protein B1
Signal transduction	GR915762	IRF632	TCTP	Translationally-controlled tumor protein homolog
Signal transduction	GR915808	IRF638	RABG3F	Ras-related protein RABG3f
Signal transduction	GR916390	IRF767	ASK3	Shaggy-related protein kinase gamma
Signal transduction	GR916674	IRF839	At1g80270	Pentatricopeptide repeat-containing protein At1g80270
Signal transduction	GR916705	IRF846	PLC2	Phosphoinositide phospholipase C 2
Signal transduction	GR916941	IRF898	IQD1	Protein IQ-DOMAIN 1
Signal transduction	GR916948	IRF901	KING1	SNF1-related protein kinase regulatory subunit gamma-1
Signal transduction	GR917833	IRF1084	IQD31	Protein IQ-DOMAIN 31
Signal transduction	gb|AC137079.9|	IRF1251	WNK11	Probable serine/threonine-protein kinase WNK11
Signal transduction	ref|NP_001067438.1|	IRF1145	TOM1	Target of Myb protein 1
Transcription	GR913194	IRF165	BHLH122	Transcription factor bHLH122
Transcription	GR913286	IRF175	Sas10	Something about silencing protein 10
Transcription	GR913348	IRF188	BHLH129	Transcription factor bHLH129
Transcription	GR913510	IRF214	VIP2	Probable NOT transcription complex subunit VIP2
Transcription	GR914218	IRF333	KIWI	RNA polymerase II transcriptional coactivator KIWI
Transcription	GR914480	IRF390	TGA2	Transcription factor TGA2
Transcription	GR911886	IRF3	M4H2K4_ARAHG	Reverse transcriptase
Transcription	GR915538	IRF574	Os07g0631100	Transcription elongation factor 1 homolog
Transcription	GR917515	IRF991	RAP74	Transcription initiation factor IIF subunit alpha
Transcription	GR912563	IRF53	Hdl56	Homeodomain-leucine zipper protein 56
Transcription	gb|DQ073809.1|	IRF1128	MTR_8g106740	Pre-mRNA-splicing factor SPF27-like protein
Transcription	gb|AF315315.1|	IRF1121	BBA_09678	Transposase-like protein
Translation	GR913437	IRF201	RPS15	40S ribosomal protein S15
Translation	GR914136	IRF313	MTR_3g073140	30S ribosomal protein S13
Translation	GR914725	IRF425	YARS	Tyrosine--tRNA ligase
Translation	GR914764	IRF432	RPP1C	60S acidic ribosomal protein P1-3
Translation	GR912239	IRF31	RPS16	40S ribosomal protein S16
Translation	GR915546	IRF578	EF2_BETVU	Elongation factor 2
Translation	GR915627	IRF599	rpl-30	60S ribosomal protein L30
Translation	GR915810	IRF639	EIFSV1	Eukaryotic translation initiation factor 5A
Translation	GR915882	IRF653	rpl22	50S ribosomal protein L22, chloroplastic
Translation	GR916145	IRF708	RPL35	60S ribosomal protein L35
Translation	GR916191	IRF719	prs1	Putative proline--tRNA ligase C19C7.06
Translation	GR916808	IRF867	rps12	30S ribosomal protein S12, chloroplastic
Translation	GR917001	IRF907	bzw1a	Basic leucine zipper and W2 domain-containing protein 1-A
Translation	GR917466	IRF982	A0A023EFW1_AEDAL	Putative chain a of sterol carrier protein-2 like-3 scp2-l3 from aedes aegypti
Translation	GR917563	IRF1004	IF5A1_SOLLC	Eukaryotic translation initiation factor 5A-1
Translation	GR917789	IRF1069	RPL17A	60S ribosomal protein L17-1
Translation	GR912803	IRF80	I3SJE5_LOTJA	Ribosomal protein L19
Translation	gb|BC126715.1|	IRF1172	RPL19C	60S ribosomal protein L19-3
* indicates accession number deposited in the NCBI dbEST under 'Lib Name', LIBEST_024968 and LIBEST_024969
