# Supplementary material for: Integrative network analyses of wilt transcriptome in chickpea reveal genotype dependent regulatory hubs in immunity and susceptibility
Source: Sci Rep. 2018 Apr 25;8:6528. doi: 10.1038/s41598-018-19919-5 (PMC5916944; doi:10.1038/s41598-018-19919-5)
Supplement: Supplementary file 5 — Supplementary Dataset 4 [file 41598_2018_19919_MOESM5_ESM.xls]

## Sheet: IDEGs
Supplementary Table S4. The list of immunity associated differentially expressed genes (IDGEs)
Functional class	Accession*	Nomenclature	Symbol	Description
Cell growth and death	GR917935	IRF1107	Pa2g4	Proliferation-associated protein 2G4
Cell rescue and defense	GR914067	IRF298	MT1_CICAR	Metallothionein-like protein 1
Cell rescue and defense	GR915159	IRF496	CID7	Polyadenylate-binding protein-interacting protein 7
Cell rescue and defense	GR912417	IRF46	GAUT5	Probable galacturonosyltransferase 5
Cell rescue and defense	GR916069	IRF688	MSPR10-1	Class-10 pathogenesis-related protein 1
Cell rescue and defense	GR916748	IRF856	TSJT1	Stem-specific protein TSJT1
Cell rescue and defense	GR917601	IRF1015	SBP1	Selenium-binding protein 1
Cell rescue and defense	GR917756	IRF1059	SbHRGP3	Extensin
Cell rescue and defense	GR917864	IRF1092	ATG5	Autophagy protein 5
Cell wall metabolism	GR914226	IRF335	PME41	Pectinesterase 41
Chromatin structure and modifiers	GR915523	IRF569	HMGB1	High mobility group B protein 1
Cytoskeleton	GR915375	IRF550	myoK	Myosin IK
Cytoskeleton	GR915946	IRF664	MAP70.4	Microtubule-associated protein 70-4
Cytoskeleton	GR916144	IRF707	ANN5	Annexin D5
Cytoskeleton	GR916508	IRF791	nudG	Dynein light chain, cytoplasmic
Cytoskeleton	GR912680	IRF68	ADF6	Actin-depolymerizing factor 6
Cytoskeleton	GR912760	IRF71	TUBB7	Tubulin beta-7 chain
Hormone responsive	GR913273	IRF173	MTR_5g016310	Indole-3-acetic acid-amido synthetase GH3.3
Hormone responsive	GR913607	IRF231	IAA13	Auxin-responsive protein IAA13
Hormone responsive	GR915276	IRF521	VBF	F-box protein VBF
Hormone responsive	GR916248	IRF738	ETR2	Ethylene receptor 2
Hormone responsive	GR916386	IRF766	BIG	Auxin transport protein BIG
Hormone responsive	GR917696	IRF1038	ARF	ADP-ribosylation factor 2
Hormone responsive	gb|AC169513.3|	IRF1119	At1g04380	1-aminocyclopropane-1-carboxylate oxidase homolog 7
Ionic homeostasis	GR913077	IRF148	GSTL3	Glutathione S-transferase L3
Ionic homeostasis	GR913980	IRF278	CYTB5-A	Cytochrome b5 isoform A
Ionic homeostasis	GR914125	IRF311	pod	Peroxidase 15
Ionic homeostasis	GR911912	IRF4	HRPA2	Peroxidase A2
Ionic homeostasis	GR912192	IRF25	VHA-C5	V-type proton ATPase 16 kDa proteolipid subunit c5
Ionic homeostasis	GR915059	IRF479	CYTB5-A	Cytochrome b5 isoform A
Ionic homeostasis	GR915561	IRF584	CYP76B10	Geraniol 8-hydroxylase
Ionic homeostasis	GR916127	IRF704	Q5QIA9_VIGUN	Peroxisomal ascorbate peroxidase
Ionic homeostasis	GR916315	IRF754	VHA-H	V-type proton ATPase subunit H
Ionic homeostasis	GR916489	IRF788	At1g60420	Probable nucleoredoxin 1
Ionic homeostasis	GR916829	IRF872	COI	Cytochrome c oxidase subunit 1
Ionic homeostasis	GR916854	IRF876	At5g42850	Thioredoxin-like protein Clot
Ionic homeostasis	GR917380	IRF959	TDX	TPR repeat-containing thioredoxin TDX
Ionic homeostasis	GR912965	IRF117	HSP26-A	Probable glutathione S-transferase
Ionic homeostasis	gb|AAT84458.1|	IRF1257	CYTB5-A	Cytochrome b5 isoform A
Ionic homeostasis	ref|NP_196848.1|	IRF1136	P49729	Cytochrome b-c1 complex subunit Rieske-1, mitochondrial
Membrane transport	GR914606	IRF403	CPUR_01037	Probable COP1-coatomer complex alpha chain of secretory pathway vesicles
Membrane transport	GR915533	IRF572	sec61a	Protein transport protein Sec61 subunit alpha
Membrane transport	GR915541	IRF576	At3g55890	Protein yippee-like At3g55890
Membrane transport	GR915744	IRF627	ACA4	Calcium-transporting ATPase 4, plasma membrane-type
Membrane transport	GR915959	IRF666	AATP2	ADP,ATP carrier protein 2, chloroplastic
Membrane transport	GR916232	IRF732	YFL054C	Uncharacterized membrane protein YFL054C
Membrane transport	GR916292	IRF745	FCY22	Purine-cytosine permease FCY22
Membrane transport	GR916761	IRF858	hrf1	Protein transport protein yif1
Membrane transport	GR917499	IRF990	ABCI19	ABC transporter I family member 19
Membrane transport	GR917569	IRF1006	OEP163	Outer envelope pore protein 16-3
Metabolism	GR913279	IRF174	PURA	Adenylosuccinate synthetase, chloroplastic
Metabolism	GR913670	IRF243	BAM7	Beta-amylase 7
Metabolism	GR914100	IRF305	At5g08680	ATP synthase subunit beta-3, mitochondrial
Metabolism	GR914185	IRF325	TPT	Triose phosphate/phosphate translocator TPT, chloroplastic
Metabolism	GR914412	IRF377	C3TS12_CICAR	Methionine synthase
Metabolism	GR914629	IRF406	atpI	ATP synthase subunit a, chloroplastic
Metabolism	GR914679	IRF411	PAB4	Polyadenylate-binding protein 4
Metabolism	GR914704	IRF419	GLPK	Glycerol kinase
Metabolism	GR914705	IRF420	PAL1	Phenylalanine ammonia-lyase 1
Metabolism	GR914889	IRF455	MTR_4g078150	Carbohydrate kinase-like protein
Metabolism	GR915238	IRF511	SUT_SPIOL	Sucrose transport protein
Metabolism	GR915323	IRF532	ADH5	Alcohol dehydrogenase class-3
Metabolism	GR915370	IRF546	GLN1-1	Glutamine synthetase cytosolic isozyme 1-1
Metabolism	GR915536	IRF573	PCKA	Phosphoenolpyruvate carboxykinase [ATP]
Metabolism	GR915742	IRF626	At5g08530	NADH dehydrogenase [ubiquinone] flavoprotein 1
Metabolism	GR915749	IRF629	AHB1	Non-symbiotic hemoglobin 1
Metabolism	GR916018	IRF677	SUS4	Sucrose synthase 4
Metabolism	GR916070	IRF689	NIA_LOTJA	Nitrate reductase [NADH]
Metabolism	GR916115	IRF699	SAM1	S-adenosylmethionine synthase 1
Metabolism	GR916261	IRF741	atp6	ATP synthase subunit 6
Metabolism	GR916321	IRF755	ENO1	Enolase 1, chloroplastic
Metabolism	GR916322	IRF756	Slc38a4	Sodium-coupled neutral amino acid transporter 4
Metabolism	GR916499	IRF790	MTR_4g114870	Blue copper protein
Metabolism	GR916525	IRF798	ACBP4	Acyl-CoA-binding domain-containing protein 4
Metabolism	GR916769	IRF860	PME18	Bifunctional pectinesterase 18/rRNA N-glycosylase
Metabolism	GR916946	IRF900	PDC2	Pyruvate decarboxylase 2
Metabolism	GR917279	IRF927	LOC_Os05g49800	Ketol-acid reductoisomerase, chloroplastic
Metabolism	GR917280	IRF928	tal	Transaldolase
Metabolism	GR917306	IRF936	ASP	21 kDa seed protein
Metabolism	GR917368	IRF954	BGLS_TRIRP	Non-cyanogenic beta-glucosidase
Metabolism	GR917596	IRF1014	LOC_Os08g42410	Pyruvate dehydrogenase E1 component subunit beta-1, mitochondrial
Metabolism	GR917604	IRF1016	VTC2	GDP-L-galactose phosphorylase 1
Metabolism	GR917630	IRF1022	SAMDC	S-adenosylmethionine decarboxylase proenzyme
Metabolism	GR917697	IRF1039	XYNB_PRUPE	Putative beta-D-xylosidase
Metabolism	GR917727	IRF1048	BHLH129	BH129_ARATH Transcription factor bHLH129
Metabolism	GR917755	IRF1058	At3g15020	Malate dehydrogenase 2, mitochondrial
Metabolism	GR917775	IRF1065	MS1	5-methyltetrahydropteroyltriglutamate--homocysteine methyltransferase 1
Metabolism	GR917817	IRF1078	SPP3	Probable sucrose-phosphatase 3
Metabolism	GR917880	IRF1098	STR1	Thiosulfate/3-mercaptopyruvate sulfurtransferase 1
Metabolism	GR912853	IRF97	DUR3	Urea-proton symporter DUR3
Metabolism	dbj|AB182972.1|	IRF1242	MTR_4g114870	Blue copper protein
Metabolism	emb|CAH56502.1|	IRF1275	AHP3	Histidine-containing phosphotransfer protein 3
Metabolism	ref|NP_567244.1|	IRF1192	At4g02580	NADH dehydrogenase [ubiquinone] flavoprotein 2, mitochondrial
Metabolism	gb|EAU85718.1|	IRF1159	AtMg00810	Uncharacterized mitochondrial protein AtMg00810
Miscellaneous	GR914473	IRF388	K7MCF9_SOYBN	Uncharacterized protein
Miscellaneous	GR914478	IRF389	MTR_8g093440	Putative uncharacterized protein
Miscellaneous	GR914670	IRF409	I1KAV6_SOYBN	Uncharacterized protein
Miscellaneous	GR914729	IRF426	sti1	Protein STIP1 homolog
Miscellaneous	GR914786	IRF436	MTR_1g031620	Uncharacterized protein
Miscellaneous	GR912341	IRF36	I3SLE4_MEDTR	Uncharacterized protein
Miscellaneous	GR913017	IRF132	I1KJR3_SOYBN	Uncharacterized protein
Miscellaneous	GR913004	IRF127	K7LNK2_SOYBN	Uncharacterized protein
Miscellaneous	GR915261	IRF517	MTR_5g017450	Putative uncharacterized protein
Miscellaneous	GR915277	IRF522	B7FN72_MEDTR	Putative uncharacterized protein
Miscellaneous	GR915415	IRF556	G3VF87_SARHA	Uncharacterized protein
Miscellaneous	GR916170	IRF713	FOIG_14983	Uncharacterized protein
Miscellaneous	GR916236	IRF734	CARN1_1676	Uncharacterized protein
Miscellaneous	GR916297	IRF749	I3T149_LOTJA	Uncharacterized protein
Miscellaneous	GR916295	IRF747	K7K1A3_SOYBN	Uncharacterized protein
Miscellaneous	GR916632	IRF827	PHAVU_010G005200g	Uncharacterized protein
Miscellaneous	GR916661	IRF834	VIT_08s0007g07070	Putative uncharacterized protein
Miscellaneous	GR916718	IRF849	At1g54780	UPF0603 protein At1g54780, chloroplastic
Miscellaneous	GR916756	IRF857	K7MP10_SOYBN	Uncharacterized protein
Miscellaneous	GR916836	IRF874	Q5DQE8_ECOLX	Uncharacterized protein
Miscellaneous	GR916863	IRF878	I3T380_LOTJA	Uncharacterized protein
Miscellaneous	GR916870	IRF880	B7FKM7_MEDTR	Putative uncharacterized protein
Miscellaneous	GR916917	IRF890	At2g27730	Uncharacterized protein At2g27730, mitochondrial
Miscellaneous	GR917619	IRF1020	PFBG_00632	Uncharacterized protein
Miscellaneous	GR917804	IRF1073	I3S3J9_LOTJA	Uncharacterized protein
Miscellaneous	GR917867	IRF1095	At2g23090	Uncharacterized protein At2g23090
Miscellaneous	GR917917	IRF1106	I3SQR8_MEDTR	Uncharacterized protein
Miscellaneous	GR917980	IRF1110	I3T380_LOTJA	Uncharacterized protein
Miscellaneous	GR912663	IRF66	I3SSV2_MEDTR	Uncharacterized protein
Miscellaneous	GR912777	IRF73	MIMGU_mgv1a002606mg	Uncharacterized protein
Miscellaneous	GR912806	IRF82	MTR_5g091900	Uncharacterized protein
Miscellaneous	GR912808	IRF83	B7FLM8_MEDTR	Putative uncharacterized protein
Miscellaneous	GR912886	IRF104	I1JCY7_SOYBN	Uncharacterized protein
Miscellaneous	gb|ABG22120.1|	IRF1161	VITISV_014781	Putative uncharacterized protein
Miscellaneous	emb|CT476834.2|	IRF1137	FOC4_g10000292	Uncharacterized protein
Miscellaneous	ref|XP_001341024.1|	IRF1174	G3WQ70_SARHA	Uncharacterized protein
Miscellaneous	gb|AF095771.1|AF095771	IRF1245	B4G0R3_MAIZE	Uncharacterized protein
Miscellaneous	emb|CAN79940.1|	IRF1262	PHAVU_001G195000g	Uncharacterized protein
Miscellaneous	gb|AC103769.2|	IRF1151	H3AKG1_LATCH	Uncharacterized protein
Miscellaneous	ref|XP_731877.1|	IRF1158	EmuJ_000005500	Uncharacterized protein
No significant homology	GR912993	IRF125	-	-
No significant homology	GR915225	IRF508	-	-
No significant homology	GR916071	IRF690	-	-
No significant homology	GR917305	IRF935	-	-
No significant homology	GR917318	IRF939	-	-
No significant homology	GR917438	IRF974	-	-
No significant homology	GR912757	IRF70	-	-
No significant homology	GR912877	IRF101	-	-
No significant homology	ref|XM_458452.1|	IRF1130	-	-
No significant homology	gb|DQ122784.1|	IRF1142	-	-
No significant homology	gb|DQ306782.1|	IRF1193	-	-
No significant homology	gb|ABO81056.1|	IRF1198	-	-
No significant homology	gb|AC087074.1|AC087074	IRF1222	-	-
No significant homology	emb|BX511244.8|	IRF1228	-	-
No significant homology	emb|AM422121.2|	IRF1240	-	-
No significant homology	gb|DQ072007.1|	IRF1250	-	-
No significant homology	dbj|AB236844.1|	IRF1256	-	-
No significant homology	dbj|AP004911.1|	IRF1267	-	-
Nucleotide binding proteins	GR914158	IRF319	SAR1B	GTP-binding protein SAR1B
Nucleotide binding proteins	GR916189	IRF718	RAN1A	GTP-binding nuclear protein Ran1A
Nucleotide binding proteins	GR916694	IRF843	GDI2	Guanosine nucleotide diphosphate dissociation inhibitor 2
Nucleotide binding proteins	GR917712	IRF1043	DRG3	Developmentally-regulated G-protein 3
Protein fate	GR914242	IRF339	UBC8	Ubiquitin-conjugating enzyme E2 8
Protein fate	GR914402	IRF375	At5g19370	Rhodanese-like/PpiC domain-containing protein 12
Protein fate	GR914821	IRF440	ARI7	Probable E3 ubiquitin-protein ligase ARI7
Protein fate	GR912985	IRF122	E4	Peptide methionine sulfoxide reductase
Protein fate	GR915044	IRF477	ASPG1	Protein ASPARTIC PROTEASE IN GUARD CELL 1
Protein fate	GR915132	IRF488	UBC8	Ubiquitin-conjugating enzyme E2 8
Protein fate	GR915372	IRF548	SCPL45	Serine carboxypeptidase-like 45
Protein fate	GR916076	IRF691	At3g02290	E3 ubiquitin-protein ligase At3g02290
Protein fate	GR916327	IRF757	cct2	Probable T-complex protein 1 subunit beta
Protein fate	GR916942	IRF899	PA200	Proteasome activator subunit 4
Protein fate	GR917309	IRF937	RPT4B	26S protease regulatory subunit S10B homolog B
Protein fate	GR917586	IRF1011	ARA12	Subtilisin-like protease
Protein fate	GR917743	IRF1054	RPT6A	26S protease regulatory subunit 8 homolog A
Protein fate	GR917950	IRF1108	FKBP15-1	Peptidyl-prolyl cis-trans isomerase FKBP15-1
Secondary metabolism	GR916080	IRF693	CHOMT_MEDSA	Isoliquiritigenin 2'-O-methyltransferase
Signal transduction	GR914244	IRF340	At1g26460	Pentatricopeptide repeat-containing protein At1g26460
Signal transduction	GR914978	IRF470	MPK6	Mitogen-activated protein kinase 6
Signal transduction	GR912338	IRF35	ttc33	Tetratricopeptide repeat protein 33
Signal transduction	GR913027	IRF135	GRF11	14-3-3-like protein GF14 omicron
Signal transduction	GR915544	IRF577	CACYBP	Calcyclin-binding protein
Signal transduction	GR915565	IRF586	WNK11	Probable serine/threonine-protein kinase WNK11
Signal transduction	GR916099	IRF696	GDI1	Rho GDP-dissociation inhibitor 1
Signal transduction	GR916171	IRF714	At4g24290	MACPF domain-containing protein At4g24290
Signal transduction	GR916296	IRF748	At1g12460	Probable LRR receptor-like serine/threonine-protein kinase At1g12460
Signal transduction	GR916813	IRF869	ASK8	Shaggy-related protein kinase theta
Signal transduction	GR916919	IRF891	At4g31860	Probable protein phosphatase 2C 60
Signal transduction	GR917062	IRF918	CALX_PEA	Calnexin homolog
Signal transduction	GR917620	IRF1021	CIPK25	CBL-interacting serine/threonine-protein kinase 25
Signal transduction	GR917631	IRF1023	RABG3F	Ras-related protein RABG3f
Signal transduction	GR917656	IRF1030	At5g39030	Probable receptor-like protein kinase At5g39030
Signal transduction	GR917677	IRF1034	TCTP	Translationally-controlled tumor protein homolog
Signal transduction	GR917769	IRF1064	At3g49470	Nascent polypeptide-associated complex subunit alpha-like protein 2
Signal transduction	GR917810	IRF1076	NORK	Nodulation receptor kinase
Signal transduction	GR917852	IRF1087	CDKB2-2	Cyclin-dependent kinase B2-2
Signal transduction	gb|AY445185.1|	IRF1150	At1g51820	Probable LRR receptor-like serine/threonine-protein kinase At1g51820
Transcription	GR914443	IRF384	zpr1	Zinc finger protein ZPR1 homolog
Transcription	GR913036	IRF138	NRPB4	DNA-directed RNA polymerase II subunit 4
Transcription	GR915964	IRF667	HAT7	Homeobox-leucine zipper protein HAT7
Transcription	GR916201	IRF723	NFYA7	Nuclear transcription factor Y subunit A-7
Transcription	GR916304	IRF751	BHLH128	Transcription factor bHLH128
Transcription	GR916559	IRF808	AGL19	Agamous-like MADS-box protein AGL19
Transcription	GR912666	IRF67	HSFA4C	Heat stress transcription factor A-4c
Translation	GR913406	IRF196	RPS9C	40S ribosomal protein S9-2
Translation	GR913508	IRF213	RPL6B	60S ribosomal protein L6-2
Translation	GR913561	IRF226	RPL3	60S ribosomal protein L3
Translation	GR914891	IRF456	RPL19B	60S ribosomal protein L19-2
Translation	GR915245	IRF514	RPL38A	60S ribosomal protein L38
Translation	GR915283	IRF524	RPL8A	60S ribosomal protein L8-1
Translation	GR915504	IRF564	RPL40B	60S ribosomal protein L40-2
Translation	GR916496	IRF789	RPL23AB	60S ribosomal protein L23a-2
Translation	GR916515	IRF794	RPS7B	40S ribosomal protein S7-2
Translation	GR916545	IRF805	TIF3B1	Eukaryotic translation initiation factor 3 subunit B
Translation	GR916982	IRF904	RPS10A	40S ribosomal protein S10-1
Translation	GR917324	IRF941	RPL18AC	60S ribosomal protein L18a-3
Translation	GR917418	IRF970	RPS27B	40S ribosomal protein S27-2
Translation	GR917517	IRF992	RPL31A	60S ribosomal protein L31-1
Translation	GR917527	IRF995	RPL39	60S ribosomal protein L39
Translation	GR917585	IRF1010	EF2_BETVU	Elongation factor 2
Translation	GR917766	IRF1062	RPS5	40S ribosomal protein S5 (Fragment) OS
Translation	gb|AF293406.1|AF293406	IRF1183	RPL10AA	60S ribosomal protein L10a-1
* indicates accession number deposited in the NCBI dbEST under 'Lib Name', LIBEST_024968 and LIBEST_024969
