# Supplementary material for: Integrative network analyses of wilt transcriptome in chickpea reveal genotype dependent regulatory hubs in immunity and susceptibility
Source: Sci Rep. 2018 Apr 25;8:6528. doi: 10.1038/s41598-018-19919-5 (PMC5916944; doi:10.1038/s41598-018-19919-5)
Supplement: Supplementary file 6 — Supplementary Dataset 5 [file 41598_2018_19919_MOESM6_ESM.xlsx]

## Sheet: SN1
Supplementary Dataset 5. The list of differentially expressed genes in SN1.
Accessiona	Nomenclature	Symbol	Description	GO enrichment p value	Referenceb	Interacting partners
GR914034	IRF290	SKP1A	SKP1-like protein 1A	0.0099877		IRF12231,IRF2169,IRF7050,IRF12,IRF1150,IRF1259,IRF3140
GR915210	IRF504	HDA2	Histone deacetylase 2	1.2807e-05	Baidyaroy et al., 2002	IRF1851,IRF410,IRF11502,IRF10674,IRF5864,IRF12592,IRF480,IRF7317,IRF8697,IRF32,IRF10,IRF12515,IRF767,IRF7921,IRF1021,IRF8470,IRF4707,IRF314
GR913071	IRF146	PHYA	Phytochrome A	8.0219e-07		IRF738
GR915905	IRF656	FYPP3	Phytochrome-associated serine/threonine-protein phosphatase 3	2.3923e-06		IRF1259,IRF1150,IRF855,IRF17,IRF555,IRF847,IRF102,IRF1042,IRF3142,IRF249
GR916248	IRF738	ETR2	Ethylene receptor 2	0.00040279		IRF146
GR914031	IRF289	PHAVU_002G301900g	Uncharacterized protein	1.2807e-05		IRF185,IRF966,IRF870
GR916814	IRF870	I3SXF6_MEDTR	Uncharacterized protein	0.00022037		IRF289,IRF185,IRF966
GR913063	IRF143	FTSH2	ATP-dependent zinc metalloprotease FTSH 2, chloroplastic	0.0028171		IRF10671,IRF2162,IRF7052,IRF12233,IRF1054,IRF439,IRF633,IRF937
GR913699	IRF249	PAF2	Proteasome subunit alpha type-1-B	0.0099877	Mukhtar and Dong, 2009	IRF10677,IRF2160,IRF7051,IRF12232,IRF1042,IRF855,IRF656,IRF555
GR914807	IRF439	FTSH4	ATP-dependent zinc metalloprotease FTSH 4, mitochondrial	0.0028171		IRF937,IRF10673,IRF633,IRF1054,IRF7056,IRF12237,IRF143,IRF2166
GR911998	IRF12	UBC24	Probable ubiquitin-conjugating enzyme E2	3.9462e-05		IRF836,IRF11500,IRF2163,IRF12590,IRF12234,IRF7053,IRF290,IRF847,IRF3141
GR915411	IRF555	PBC1	Proteasome subunit beta type-3-A	0.0028171	Fu et al., 1998	IRF7055,IRF855,IRF10672,IRF2165,IRF12236,IRF1042,IRF656,IRF249
GR915778	IRF633	RPT3	26S protease regulatory subunit 6B homolog	0.0028171	Mukhtar and Dong, 2009	IRF10670,IRF2163,IRF1054,IRF7054,IRF12235,IRF143,IRF439,IRF937
GR916665	IRF836	PUB22	E3 ubiquitin-protein ligase PUB22	1.2807e-05		IRF216,IRF1223,IRF1150,IRF48,IRF705,IRF586,IRF1259,IRF7312,IRF869,IRF323,IRF15,IRF1251,IRF7673,IRF7927,IRF12,IRF1021,IRF8475,IRF410,IRF470,IRF1851,IRF3141
GR916747	IRF855	PBA1	Proteasome subunit beta type-6	0.0028171	Mukhtar and Dong, 2009	IRF705,IRF656,IRF1067,IRF216,IRF1223,IRF555,IRF1042,IRF249
GR917309	IRF937	RPT4B	26S protease regulatory subunit S10B homolog B	3.8003e-27	Mukhtar and Dong, 2009	IRF633,IRF12237,IRF143,IRF1054,IRF2165,IRF7056,IRF10672,IRF439
GR917711	IRF1042	PBG1	Proteasome subunit beta type-4	0.0028171	Mukhtar and Dong, 2009	IRF10675,IRF2168,IRF12230,IRF855,IRF656,IRF7059,IRF555,IRF249
GR917743	IRF1054	RPT6A	26S protease regulatory subunit 8 homolog A	0.0028171	Mukhtar and Dong, 2009	IRF1067,IRF705,IRF143,IRF216,IRF1223,IRF439,IRF633,IRF937
GR913153	IRF158	STT3A	Dolichyl-diphosphooligosaccharide--protein glycosyltransferase subunit STT3A	0.0028171		IRF1021,IRF12591,IRF1850,IRF410,IRF48,IRF11501,IRF5863,IRF7315,IRF869,IRF32,IRF1,IRF12510,IRF767,IRF792,IRF8476,IRF470,IRF314
GR913331	IRF185	At5g41260	Probable serine/threonine-protein kinase At5g41260	1.2807e-05	Hardie, 1999	IRF10674,IRF12598,IRF485,IRF11509,IRF2167,IRF7058,IRF12239,IRF5862,IRF4103,IRF966,IRF8363,IRF7310,IRF8698,IRF32,IRF289,IRF12,IRF12516,IRF7670,IRF792,IRF870,IRF158,IRF504,IRF10211,IRF8472,IRF4702,IRF314
GR914140	IRF314	At5g63930	Probable leucine-rich repeat receptor-like protein kinase At5g63930	0.00022037		IRF2169,IRF5863,IRF5041,IRF1580,IRF1855,IRF12599,IRF869,IRF4104,IRF1,IRF7050,IRF8364,IRF656,IRF11500,IRF10676,IRF12231,IRF10211,IRF792,IRF767,IRF8470,IRF290,IRF12,IRF486,IRF1251,IRF470,IRF731,IRF32
GR911822	IRF1	At1g72540	Putative receptor-like protein kinase	8.0219e-07	Diévart, A. & Clark, 2004	IRF1150,IRF1067,IRF216,IRF158,IRF705,IRF1223,IRF847,IRF586,IRF1021,IRF504,IRF1259,IRF185,IRF410,IRF48,IRF836,IRF731,IRF869,IRF326,IRF1251,IRF767,IRF7923,IRF470,IRF314
GR914671	IRF410	CIPK2	CBL-interacting protein kinase 2	1.2807e-05	de la Torre et al., 2013	IRF12595,IRF483,IRF8361,IRF12233,IRF11505,IRF10678,IRF2161,IRF5868,IRF7052,IRF7311,IRF8695,IRF328,IRF13,IRF1251,IRF7671,IRF7920,IRF158,IRF504,IRF1021,IRF8473,IRF4703,IRF185,IRF314
GR914978	IRF470	MPK6	Mitogen-activated protein kinase 6	0.00022037		IRF8362,IRF11506,IRF10679,IRF2162,IRF1,IRF767,IRF7053,IRF12234,IRF158,IRF12596,IRF5869,IRF1854,IRF4102,IRF484,IRF847,IRF10210,IRF5040,IRF7312,IRF8692,IRF32,IRF12512,IRF792,IRF3144
GR912038	IRF17	CAM7	Calmodulin-7	0.0028171	Romeis et al., 2001	IRF1067,IRF705,IRF656,IRF216,IRF12230,IRF847
GR912265	IRF32	APK1A	Protein kinase APK1A, chloroplastic	1.2807e-05		IRF1021,IRF504,IRF847,IRF869,IRF158,IRF185,IRF470,IRF586,IRF314,IRF1150,IRF1251,IRF1067,IRF836,IRF216,IRF792,IRF1,IRF731,IRF410,IRF767,IRF705,IRF1223,IRF48,IRF1259
GR915565	IRF586	WNK11	Probable serine/threonine-protein kinase WNK11	8.0219e-07	Hardie, 1999	IRF836,IRF731,IRF8696,IRF1223,IRF705,IRF32,IRF1,IRF1251,IRF767,IRF7920,IRF1067,IRF216,IRF158,IRF504,IRF10212,IRF847,IRF1150,IRF410,IRF4701,IRF1259,IRF48,IRF185,IRF314
GR916230	IRF731	At1g72540	Putative receptor-like protein kinase At1g72540	8.0219e-07		IRF1150,IRF314,IRF1251,IRF1067,IRF216,IRF792,IRF1,IRF586,IRF767,IRF705,IRF1223,IRF470,IRF847,IRF869,IRF158,IRF1021,IRF504,IRF1259,IRF48,IRF185,IRF410,IRF836,IRF327
GR916390	IRF767	ASK3	Shaggy-related protein kinase gamma	0.00022037		IRF1,IRF7050,IRF847,IRF158,IRF12231,IRF586,IRF1021,IRF504,IRF1259,IRF185,IRF410,IRF48,IRF836,IRF1150,IRF1067,IRF2160,IRF731,IRF8691,IRF329,IRF1251,IRF7925,IRF470,IRF3148
GR916511	IRF792	At4g35600	Probable serine/threonine-protein kinase Cx32, chloroplastic	1.7194e-06	Hardie, 1999	IRF1251,IRF2161,IRF869,IRF7051,IRF12232,IRF470,IRF185,IRF10670,IRF158,IRF5860,IRF504,IRF1259,IRF1,IRF1150,IRF767,IRF48,IRF836,IRF1021,IRF847,IRF410,IRF731,IRF325,IRF3147
GR916708	IRF847	CPK8	Calcium-dependent protein kinase 8	0.00022037	Romeis et al., 2001	IRF12,IRF5866,IRF11504,IRF10676,IRF2168,IRF7059,IRF12230,IRF656,IRF1021,IRF504,IRF12594,IRF1853,IRF4101,IRF482,IRF8360,IRF158,IRF7313,IRF8693,IRF32,IRF1,IRF12513,IRF17,IRF767,IRF7929,IRF4705,IRF3149
GR916813	IRF869	ASK8	Shaggy-related protein kinase theta	0.00022037		IRF48,IRF836,IRF216,IRF158,IRF1,IRF705,IRF1223,IRF1150,IRF1067,IRF1021,IRF767,IRF470,IRF847,IRF1259,IRF410,IRF586,IRF504,IRF185,IRF7314,IRF32,IRF12514,IRF792,IRF314
GR912496	IRF48	At3g15890	PTI1-like tyrosine-protein kinase At3g15890	1.7194e-06		IRF5861,IRF11508,IRF10673,IRF2166,IRF7057,IRF12238,IRF12597,IRF836,IRF7319,IRF869,IRF322,IRF14,IRF1251,IRF7672,IRF7926,IRF158,IRF504,IRF1021,IRF8474,IRF410,IRF4704,IRF185,IRF3142
GR917406	IRF966	At3g03770	Probable inactive leucine-rich repeat receptor-like protein kinase At3g03770	1.2807e-05	Xu et al., 2008	IRF289,IRF870,IRF1850
GR917620	IRF1021	CIPK25	CBL-interacting serine/threonine-protein kinase 25	0.00022037		IRF11503,IRF10675,IRF2167,IRF12239,IRF504,IRF4100,IRF481,IRF836,IRF7058,IRF12593,IRF1852,IRF5865,IRF7316,IRF8690,IRF32,IRF1,IRF12518,IRF767,IRF7928,IRF158,IRF847,IRF4706,IRF3146
GR912882	IRF102	LSF2	Phosphoglucan phosphatase LSF2, chloroplastic	1.2807e-05		IRF656
gb|AY445185.1|	IRF1150	At1g51820	Probable LRR receptor-like serine/threonine-protein kinase At1g51820	1.2807e-05	Xu et al., 2008	IRF7051,IRF12232,IRF5867,IRF10677,IRF2160,IRF290,IRF836,IRF731,IRF869,IRF656,IRF320,IRF1,IRF12517,IRF7674,IRF7924,IRF12,IRF158,IRF504,IRF1021,IRF847,IRF410,IRF470,IRF1259,IRF48,IRF185,IRF3143
ref|NP_179911.1|	IRF1259	At4g37250	Probable LRR receptor-like serine/threonine-protein kinase At4g37250	1.2807e-05	Xu et al., 2008	IRF2164,IRF5860,IRF12236,IRF10671,IRF11507,IRF7055,IRF290,IRF836,IRF7318,IRF8694,IRF656,IRF323,IRF11,IRF12519,IRF767,IRF7922,IRF12,IRF158,IRF504,IRF10210,IRF8471,IRF410,IRF4700,IRF48,IRF185,IRF314
gb|AC137079.9|	IRF1251	WNK11	Probable serine/threonine-protein kinase WNK11	8.0219e-07	Hardie, 1999	IRF410,IRF48,IRF836,IRF705,IRF1067,IRF216,IRF1,IRF767,IRF586,IRF158,IRF1223,IRF470,IRF847,IRF869,IRF504,IRF185,IRF1150,IRF1021,IRF1259,IRF731,IRF321,IRF792,IRF3143
gb|AAP20221.1|	IRF1223	RPS31	40S ribosomal protein S31	3.2987e-14		IRF586,IRF836,IRF1054,IRF7311,IRF869,IRF705,IRF321,IRF855,IRF1,IRF12511,IRF17,IRF767,IRF792,IRF143,IRF12,IRF1067,IRF555,IRF439,IRF216,IRF1021,IRF847,IRF290,IRF1150,IRF410,IRF470,IRF633,IRF1259,IRF937,IRF48,IRF185,IRF1042,IRF3145,IRF249
GR916130	IRF705	UBQ14	Ubiquitin	0.0099877		IRF586,IRF1223,IRF836,IRF1054,IRF7310,IRF869,IRF320,IRF855,IRF1,IRF1251,IRF17,IRF767,IRF792,IRF143,IRF12,IRF1067,IRF555,IRF439,IRF216,IRF1021,IRF847,IRF290,IRF1150,IRF410,IRF470,IRF633,IRF1259,IRF937,IRF48,IRF185,IRF1042,IRF3140,IRF249
GR917785	IRF1067	AMSH1	AMSH-like ubiquitin thioesterase 1	0.0028171		IRF2164,IRF7054,IRF5861,IRF12235,IRF1054,IRF731,IRF869,IRF322,IRF855,IRF1,IRF1251,IRF17,IRF7675,IRF792,IRF143,IRF555,IRF439,IRF504,IRF1021,IRF847,IRF1150,IRF410,IRF470,IRF633,IRF1259,IRF937,IRF48,IRF185,IRF1042,IRF3144,IRF249
GR913520	IRF216	UBQ11	Ubiquitin	3.9462e-05		IRF7057,IRF12238,IRF5862,IRF836,IRF1054,IRF731,IRF869,IRF324,IRF855,IRF1,IRF1251,IRF17,IRF7676,IRF792,IRF143,IRF12,IRF1067,IRF555,IRF439,IRF1021,IRF847,IRF290,IRF1150,IRF410,IRF470,IRF633,IRF1259,IRF937,IRF48,IRF185,IRF1042,IRF314,IRF249
a indicates accession number deposited in the NCBI dbEST under 'Lib Name', LIBEST_024968 and LIBEST_024969
b Enlisted in Supplementary Document.

## Sheet: SN2
Supplementary Table S6. The list of differentially expressed genes in SN2.
Accessiona	Nomenclature	Symbol	Description	GO enrichment p value	Referenceb	Interacting partners
emb|CAD42938.2|	IRF1138	cytC	Cytochrome C	0.012377		IRF4322,IRF4503,IRF911,IRF983,IRF1183,IRF708,IRF254,IRF1013,IRF653,IRF789,IRF87,IRF1069,IRF1010,IRF111,IRF563,IRF456,IRF56,IRF1134
GR916130	IRF705	UBQ14	Ubiquitin	1.2807e-05		IRF1223,IRF365,IRF682
GR913424	IRF199	TIF4A-1	Eukaryotic initiation factor 4A-1	3.0161e-05		IRF785,IRF365
GR916477	IRF785	TIF4A-3	Eukaryotic initiation factor 4A-3	0.00022037		IRF199,IRF365
GR913406	IRF196	RPS9C	40S ribosomal protein S9-2	4.7747e-06	Naora and Naora, 1999; Yang et al., 2009	IRF84,IRF425
GR913437	IRF201	RPS15	40S ribosomal protein S15	0.00067813	Naora and Naora, 1999; Yang et al., 2009	IRF1062,IRF31,IRF116,IRF84,IRF91,IRF264,IRF365,IRF919
GR913668	IRF242	RPL8C	60S ribosomal protein L8-3	0.0006112	Carvalho et al 2008; Revencova et al, 1999; Ludwig and Tenhaken, 2001	IRF26,IRF911,IRF524,IRF1013,IRF1010,IRF922,IRF5630,IRF1120
GR913763	IRF254	RPL27AC	60S ribosomal protein L27a-3	2.3485e-12	Carvalho et al 2008; Revencova et al, 1999; Ludwig and Tenhaken, 2001	IRF56,IRF789,IRF450,IRF1138,IRF1069,IRF708,IRF267,IRF111,IRF456,IRF653,IRF983,IRF1013,IRF432,IRF911,IRF1183,IRF87
GR913902	IRF264	RPS15AA	40S ribosomal protein S15a-1	7.8419e-07	Naora and Naora, 1999; Yang et al., 2009	IRF1062,IRF919,IRF84,IRF201,IRF116
GR913913	IRF266	RPS12C	40S ribosomal protein S12-2	7.9837e-06	Naora and Naora, 1999; Yang et al., 2009	IRF941,IRF1010,IRF922,IRF3653,IRF1120
GR913923	IRF267	RPL3	60S ribosomal protein L3	2.3485e-12	Carvalho et al 2008; Revencova et al, 1999; Ludwig and Tenhaken, 2001	IRF4321,IRF7081,IRF4502,IRF911,IRF983,IRF1183,IRF254,IRF1013,IRF653,IRF789,IRF87,IRF1069,IRF1010,IRF111,IRF563,IRF456,IRF56,IRF1134
GR914047	IRF293	At1g13950	Eukaryotic translation initiation factor 5A-1	0.011315		IRF87,IRF983,IRF450,IRF432
GR914318	IRF365	TIF3B1	Eukaryotic translation initiation factor 3 subunit B	0.011315		IRF599,IRF1062,IRF505,IRF201,IRF785,IRF199,IRF493,IRF705,IRF1223,IRF397,IRF1183,IRF992,IRF266,IRF1010,IRF563
GR914542	IRF397	At5g27470	Serine--tRNA ligase	0.00070802		IRF493,IRF3650,IRF719
GR914725	IRF425	YARS	Tyrosine--tRNA ligase	6.2314e-18		IRF456,IRF196,IRF719
GR914764	IRF432	RPP1C	60S acidic ribosomal protein P1-3	4.7747e-06	Carvalho et al 2008; Revencova et al, 1999; Ludwig and Tenhaken, 2001	IRF1132,IRF450,IRF911,IRF983,IRF565,IRF708,IRF2543,IRF1013,IRF293 ,IRF789,IRF87,IRF639,IRF267,IRF1138,IRF1134
GR914858	IRF450	RPP2B	60S acidic ribosomal protein P2-2	2.3485e-12	Carvalho et al 2008; Revencova et al, 1999; Ludwig and Tenhaken, 2001	IRF1132,IRF9112,IRF983,IRF565,IRF708,IRF432,IRF254,IRF10131,IRF293 ,IRF789,IRF877,IRF639,IRF267,IRF1138,IRF11343
GR914891	IRF456	RPL19B	60S ribosomal protein L19-2	3.0161e-05	Carvalho et al 2008; Revencova et al, 1999; Ludwig and Tenhaken, 2001	IRF2673,IRF111,IRF11384,IRF56,IRF425,IRF789,IRF9833,IRF7082,IRF254,IRF653,IRF878,IRF1069,IRF11342
GR912205	IRF26	RPL2	60S ribosomal protein L2	0.0049249	Carvalho et al 2008; Revencova et al, 1999; Ludwig and Tenhaken, 2001	IRF911,IRF242,IRF524,IRF1013,IRF1010,IRF922,IRF563,IRF1120
GR912239	IRF31	RPS16	40S ribosomal protein S16	0.012377	Naora and Naora, 1999; Yang et al., 2009	IRF1062,IRF84,IRF116,IRF201
GR913007	IRF129	efa1B	Elongation factor 1-beta	0.00022037	Naora and Naora, 1999; Yang et al., 2009	IRF563
GR915151	IRF493	At4g27130	Protein translation factor SUI1 homolog 1	0.00022037		IRF397,IRF719,IRF365
GR915214	IRF505	RPS8	40S ribosomal protein S8	0.012377	Naora and Naora, 1999; Yang et al., 2009	IRF365
GR915283	IRF524	RPL8A	60S ribosomal protein L8-1	2.3485e-12	Carvalho et al 2008; Revencova et al, 1999; Ludwig and Tenhaken, 2001	IRF242,IRF26,IRF911,IRF1013,IRF1010,IRF922,IRF563,IRF1120
GR915502	IRF563	REFA1	Elongation factor 1-alpha	0.00022037		IRF1010,IRF1062,IRF129,IRF2672,IRF11383,IRF524,IRF111,IRF365,IRF26,IRF242,IRF56
GR915506	IRF565	At1g13950	Eukaryotic translation initiation factor 5A-1	0.00022037		IRF432,IRF87,IRF983,IRF450
GR915627	IRF599	rpl-30	60S ribosomal protein L30	2.3485e-12	Carvalho et al 2008; Revencova et al, 1999; Ludwig and Tenhaken, 2001	IRF1120,IRF922,IRF941,IRF10100,IRF365
GR915810	IRF639	EIFSV1	Eukaryotic translation initiation factor 5A	0.00022037		IRF4320,IRF9830,IRF4501,IRF876
GR915882	IRF653	rpl22	50S ribosomal protein L22, chloroplastic	0.0049249		IRF267,IRF1138,IRF995,IRF911,IRF789,IRF983,IRF708,IRF1013,IRF456,IRF2540,IRF87,IRF1134
GR916052	IRF682	RPS3A	40S ribosomal protein S3a	2.3485e-12	Naora and Naora, 1999; Yang et al., 2009	IRF705,IRF1223,IRF1132
GR916145	IRF708	RPL35	60S ribosomal protein L35	3.0161e-05	Carvalho et al 2008; Revencova et al, 1999; Ludwig and Tenhaken, 2001	IRF1138,IRF432,IRF450,IRF9111,IRF983,IRF1183,IRF254,IRF10130,IRF653,IRF789,IRF874,IRF1069,IRF111,IRF267,IRF456,IRF56,IRF11340
GR916191	IRF719	prs1	Putative proline--tRNA ligase C19C7.06	0.00070802		IRF425,IRF397,IRF493
GR916496	IRF789	RPL23AB	60S ribosomal protein L23a-2	0.0049249	Carvalho et al 2008; Revencova et al, 1999; Ludwig and Tenhaken, 2001	IRF1138,IRF983,IRF450,IRF267,IRF111,IRF432,IRF56,IRF708,IRF995,IRF911,IRF1183,IRF254,IRF1013,IRF653,IRF872,IRF1069,IRF456,IRF1134
GR917010	IRF911	RPL10B	60S ribosomal protein L10-2	2.3485e-12	Carvalho et al 2008; Revencova et al, 1999; Ludwig and Tenhaken, 2001	IRF267,IRF1138,IRF524,IRF432,IRF26,IRF56,IRF242,IRF1069,IRF789,IRF983,IRF708,IRF450,IRF111,IRF1183,IRF2544,IRF653,IRF87,IRF11344
GR917068	IRF919	RPS11A	40S ribosomal protein S11-1	0.00067813	Naora and Naora, 1999; Yang et al., 2009	IRF1062,IRF84,IRF201,IRF116,IRF264
GR917258	IRF922	RPL37A	60S ribosomal protein L37a	0.001849	Carvalho et al 2008; Revencova et al, 1999; Ludwig and Tenhaken, 2001	IRF524,IRF266,IRF242,IRF26,IRF599
GR917324	IRF941	RPL18AC	60S ribosomal protein L18a-3	3.0161e-05	Carvalho et al 2008; Revencova et al, 1999; Ludwig and Tenhaken, 2001	IRF995,IRF599,IRF992,IRF266
GR917467	IRF983	RPL26B	60S ribosomal protein L26-2	7.9837e-06	Carvalho et al 2008; Revencova et al, 1999; Ludwig and Tenhaken, 2001	IRF1138,IRF432,IRF708,IRF267,IRF450,IRF9110,IRF565,IRF1183,IRF2541,IRF1013,IRF293 ,IRF653,IRF789,IRF873,IRF639,IRF1069,IRF111,IRF456,IRF56,IRF1134
GR917517	IRF992	RPL31A	60S ribosomal protein L31-1	3.2987e-14	Carvalho et al 2008; Revencova et al, 1999; Ludwig and Tenhaken, 2001	IRF995,IRF941,IRF3652
GR917527	IRF995	RPL39	60S ribosomal protein L39	2.3485e-12	Carvalho et al 2008; Revencova et al, 1999; Ludwig and Tenhaken, 2001	IRF941,IRF992,IRF653,IRF789,IRF1069
GR912586	IRF56	RPL23A	60S ribosomal protein L23	0.03162	Carvalho et al 2008; Revencova et al, 1999; Ludwig and Tenhaken, 2001	IRF2674,IRF11385,IRF9834,IRF7083,IRF911,IRF254,IRF10133,IRF789,IRF87,IRF1010,IRF5631,IRF456,IRF1134
GR917585	IRF1010	EF2_BETVU	Elongation factor 2	0.00022037		IRF2670,IRF11381,IRF524,IRF111,IRF365,IRF26,IRF56,IRF242,IRF266,IRF599,IRF563
GR917594	IRF1013	RPL10C	60S ribosomal protein L10-3	4.7747e-06	Carvalho et al 2008; Revencova et al, 1999; Ludwig and Tenhaken, 2001	IRF267,IRF1138,IRF524,IRF432,IRF26,IRF242,IRF1069,IRF789,IRF983,IRF708,IRF450,IRF111,IRF56,IRF1183,IRF2542,IRF653,IRF875,IRF11341
GR917766	IRF1062	RPS5	40S ribosomal protein S5 (Fragment) OS	0.00067813	Naora and Naora, 1999; Yang et al., 2009	IRF84,IRF31,IRF264,IRF116,IRF91,IRF365,IRF919,IRF563,IRF201
GR917789	IRF1069	RPL17A	60S ribosomal protein L17-1	7.9837e-06	Carvalho et al 2008; Revencova et al, 1999; Ludwig and Tenhaken, 2001	IRF267,IRF995,IRF789,IRF9831,IRF708,IRF456,IRF11380,IRF911,IRF254,IRF1013,IRF871,IRF1134
GR912812	IRF84	RPSaA	40S ribosomal protein Sa-1	0.00067813	Naora and Naora, 1999; Yang et al., 2009	IRF31,IRF264,IRF116,IRF1132,IRF919,IRF196,IRF201,IRF1062
GR912817	IRF87	At1g13950	Eukaryotic translation initiation factor 5A-1	0.011315		IRF1134,IRF267,IRF1138,IRF653,IRF254,IRF111,IRF432,IRF911,IRF56,IRF1183,IRF1069,IRF789,IRF983,IRF708,IRF1013,IRF639,IRF4500,IRF456,IRF565,IRF293
GR912833	IRF91	RPS18A	40S ribosomal protein S18	2.3485e-12	Naora and Naora, 1999; Yang et al., 2009	IRF1062,IRF116,IRF201
GR912924	IRF111	RPL23A	60S ribosomal protein L23	4.7747e-06	Carvalho et al 2008; Revencova et al, 1999; Ludwig and Tenhaken, 2001	IRF2671,IRF11382,IRF9832,IRF7080,IRF9113,IRF254,IRF10132,IRF789,IRF87,IRF1010,IRF563,IRF456,IRF1134
GR912956	IRF116	RPS20B	40S ribosomal protein S20-2	7.8419e-07	Naora and Naora, 1999; Yang et al., 2009	IRF1062,IRF84,IRF31,IRF264,IRF91,IRF919,IRF201
gb|ABB86273.1|	IRF1132	RPS13B	40S ribosomal protein S13-2	3.0161e-05	Naora and Naora, 1999; Yang et al., 2009	IRF84,IRF682,IRF450,IRF432
gb|AAP20221.1|	IRF1223	RPS31	40S ribosomal protein S31	1.7093e-14	Naora and Naora, 1999; Yang et al., 2009	IRF705,IRF365,IRF682
gb|AF293406.1|AF293406	IRF1183	RPL10AA	60S ribosomal protein L10a-1	0.0049249	Carvalho et al 2008; Revencova et al, 1999; Ludwig and Tenhaken, 2001	IRF983,IRF1134,IRF1013,IRF267,IRF1138,IRF254,IRF911,IRF789,IRF708,IRF870,IRF3651
gb|ABO78746.1|	IRF1134	RPL27AB	60S ribosomal protein L27a-2	3.0161e-05	Carvalho et al 2008; Revencova et al, 1999; Ludwig and Tenhaken, 2001	IRF4323,IRF1069,IRF2675,IRF11386,IRF653,IRF789,IRF111,IRF56,IRF9835,IRF7084,IRF1013,IRF456,IRF4504,IRF911,IRF1183,IRF87
gb|AC152176.5|	IRF1120	Os01g0679700	60S ribosomal protein L37a	2.3485e-12	Carvalho et al 2008; Revencova et al, 1999; Ludwig and Tenhaken, 2001	IRF524,IRF26,IRF242,IRF266,IRF599
a indicates accession number deposited in the NCBI dbEST under 'Lib Name', LIBEST_024968 and LIBEST_024969
b Enlisted in Supplementary Document.

## Sheet: SN3
Supplementary Table S6. The list of differentially expressed genes in SN3.
Accessiona	Nomenclature	Symbol	Description	GO enrichment p value	Referenceb	Interacting partners
GR917069	IRF920	LOL1	Protein LOL1	0.00042644		IRF1233,IRF3652,IRF199,IRF785
GR914843	IRF446	AGO4	Protein argonaute 4	1.2807e-05	Bhattacharyya et al., 2006	IRF199,IRF785
GR915975	IRF670	HDT1	Histone deacetylase HDT1	0.011976	Baidyaroy et al., 2002	IRF1601,IRF504,IRF297,IRF502,IRF365,IRF362,IRF1023,IRF1237,IRF390,IRF276,IRF532,IRF98,IRF667
GR915055	IRF478	Q39821	Dynamin-related protein 12A	6.2314e-18		IRF924
GR912868	IRF98	I3T4A4_MEDTR	Uncharacterized protein	0.0023572		IRF276,IRF390,IRF188,IRF670,IRF165,IRF1009,IRF751,IRF817
sp|P40620|HMGL_VICFA	IRF1238	Solyc03g032130.2	Uncharacterized protein	0.00040279	Grasser, 2007	IRF160,IRF53,IRF6672
GR914306	IRF362	LSM3	U6 snRNA-associated Sm-like protein LSm3	0.0006112		IRF123,IRF599,IRF717,IRF160,IRF365,IRF639,IRF293,IRF53,IRF565,IRF667,IRF87,IRF670
GR912986	IRF123	ROC1_NICPL	30 kDa ribonucleoprotein, chloroplastic	7.6254e-08		IRF11,IRF493,IRF705,IRF1223,IRF397,IRF297,IRF365,IRF723,IRF1023,IRF362,IRF1229,IRF160,IRF717,IRF924,IRF101,IRF599,IRF53,IRF920,IRF563,IRF504,IRF6670,IRF670,IRF502
GR914062	IRF297	RABC2A	Ras-related protein RABC2a	2.3923e-06	Sarah, 2002; Yang, 2002	IRF160,IRF1023,IRF502,IRF123,IRF365,IRF535,IRF6678,IRF670
GR915200	IRF502	RABE1A	Ras-related protein RABE1a	0.00055674	Sarah, 2002; Yang, 2002	IRF1238,IRF297,IRF365,IRF1023,IRF160,IRF536,IRF6679,IRF670
GR917631	IRF1023	RABG3F	Ras-related protein RABG3f	0.038495	Sarah, 2002; Yang, 2002	IRF502,IRF123,IRF297,IRF3650,IRF160,IRF53,IRF667,IRF670
GR913163	IRF160	BLH1	BEL1-like homeodomain protein 1	0.0023572		IRF759,IRF1023,IRF705,IRF1223,IRF123,IRF599,IRF1009,IRF502,IRF751,IRF297,IRF3656,IRF808,IRF1238,IRF817,IRF362,IRF717,IRF533,IRF165,IRF667,IRF670,IRF188
GR913194	IRF165	BHLH122	Transcription factor bHLH122	0.03162		IRF160,IRF390,IRF1009,IRF188,IRF817,IRF751,IRF538,IRF98,IRF667,IRF276
GR913348	IRF188	BHLH129	Transcription factor bHLH129	0.03162		IRF390,IRF1009,IRF1602,IRF751,IRF817,IRF531,IRF165,IRF98,IRF667,IRF276
GR913971	IRF276	HY5	Transcription factor HY5	0.03162		IRF390,IRF1009,IRF165,IRF188,IRF817,IRF751,IRF98,IRF6700
GR914480	IRF390	TGA2	Transcription factor TGA2	0.0023572		IRF751,IRF165,IRF1009,IRF98,IRF670,IRF276,IRF188
GR911991	IRF11	At1g33420	PHD finger protein At1g33420	0.00055674		IRF123,IRF3657,IRF504
GR915964	IRF667	HAT7	Homeobox-leucine zipper protein HAT7	0.00040279		IRF751,IRF165,IRF670,IRF188,IRF817,IRF1600,IRF1023,IRF362,IRF365,IRF1236,IRF759,IRF1238,IRF1009,IRF705,IRF1223,IRF599,IRF717,IRF297,IRF502,IRF808,IRF53
GR916304	IRF751	BHLH128	Transcription factor bHLH128	1.9157e-05		IRF390,IRF817,IRF160,IRF534,IRF165,IRF1009,IRF98,IRF667,IRF276,IRF188
GR916559	IRF808	AGL19	Agamous-like MADS-box protein AGL19	0.00040279		IRF160,IRF53,IRF667
GR916593	IRF817	BHLH115	Transcription factor bHLH115	0.03162		IRF160,IRF751,IRF1009,IRF530,IRF165,IRF98,IRF667,IRF276,IRF188
GR917266	IRF924	MTR_4g100630	MYB domain containing transcription factor	0.03162		IRF911,IRF478,IRF123,IRF365,IRF101
GR912563	IRF53	Hdl56	Homeodomain-leucine zipper protein 56	0.00070802		IRF759,IRF1023,IRF1238,IRF667,IRF1232,IRF365,IRF362,IRF705,IRF1223,IRF817,IRF188,IRF670,IRF160,IRF751,IRF297,IRF502,IRF1009,IRF165,IRF599,IRF717,IRF808
GR917580	IRF1009	BHLH25	Transcription factor bHLH25	0.03162		IRF751,IRF390,IRF817,IRF160,IRF537,IRF165,IRF98,IRF6673,IRF276,IRF188
GR916186	IRF717	NHP2L1	NHP2-like protein 1, N-terminally processed	0.001849		IRF160,IRF123,IRF3654,IRF362,IRF530,IRF6677
GR916343	IRF759	RPL18B	60S ribosomal protein L18-2	7.8419e-07		IRF160,IRF53,IRF6671
emb|AJ004960.1|CAA004960	IRF1229	A4	Elongation factor 1-alpha 4	0.0044775		IRF123,IRF365,IRF129
GR913902	IRF264	RPS15AA	40S ribosomal protein S15a-1	7.8419e-07	Naora and Naora, 1999; Yang et al., 2009	IRF738,IRF146
GR916248	IRF738	ETR2	Ethylene receptor 2	0.00040279		IRF264,IRF146
GR915210	IRF504	HDA2	Histone deacetylase 2	3.9462e-05	Baidyaroy et al., 2002	IRF11,IRF1235,IRF3651,IRF670
GR913071	IRF146	PHYA	Phytochrome A	8.0219e-07		IRF264,IRF738
GR916130	IRF705	UBQ14	Ubiquitin	1.2807e-05		IRF1223,IRF123,IRF365,IRF160,IRF53,IRF6674
GR913424	IRF199	TIF4A-1	Eukaryotic initiation factor 4A-1	3.0161e-05		IRF920,IRF446
GR916477	IRF785	TIF4A-3	Eukaryotic initiation factor 4A-3	0.00022037		IRF920,IRF446
GR914047	IRF293	At1g13950	Eukaryotic translation initiation factor 5A-1	0.011315	Park, 2006	IRF87,IRF362
GR914318	IRF365	TIF3B1	Eukaryotic translation initiation factor 3 subunit B	0.011315		IRF502,IRF397,IRF297,IRF1223,IRF705,IRF362,IRF924,IRF493,IRF123,IRF1023,IRF504,IRF920,IRF723,IRF717,IRF599,IRF160,IRF11,IRF1229,IRF101,IRF53,IRF563,IRF667,IRF670
GR914542	IRF397	At5g27470	Serine--tRNA ligase	0.00070802		IRF123,IRF365,IRF719,IRF493
GR913007	IRF129	efa1B	Elongation factor 1-beta	0.00022037	Naora and Naora, 1999; Yang et al., 2009	IRF1229,IRF563
GR915151	IRF493	At4g27130	Protein translation factor SUI1 homolog 1	0.00022037		IRF719,IRF397,IRF123,IRF365
GR915502	IRF563	REFA1	Elongation factor 1-alpha	0.00022037		IRF129,IRF365,IRF1234
GR915506	IRF565	At1g13950	Eukaryotic translation initiation factor 5A-1	0.00022037	Park, 2006	IRF87,IRF362
GR915627	IRF599	rpl-30	60S ribosomal protein L30	2.3485e-12	Carvalho et al 2008; Revencova et al, 1999; Ludwig and Tenhaken, 2001	IRF1231,IRF3655,IRF362,IRF160,IRF539,IRF6676
GR915810	IRF639	EIFSV1	Eukaryotic translation initiation factor 5A	0.00022037	Park, 2006	IRF362,IRF87
GR916191	IRF719	prs1	Putative proline--tRNA ligase C19C7.06	0.00070802		IRF397,IRF493
GR917010	IRF911	RPL10B	60S ribosomal protein L10-2	2.3485e-12	Carvalho et al 2008; Revencova et al, 1999; Ludwig and Tenhaken, 2001	IRF924
GR912817	IRF87	At1g13950	Eukaryotic translation initiation factor 5A-1	0.011315	Park, 2006	IRF639,IRF362,IRF293,IRF565
gb|AAP20221.1|	IRF1223	RPS31	40S ribosomal protein S31	6.2314e-18	Naora and Naora, 1999; Yang et al., 2009	IRF123,IRF705,IRF365,IRF160,IRF53,IRF6675
GR912877	IRF101	-	-			IRF924,IRF365,IRF1230
GR916201	IRF723	NFYA7	Nuclear transcription factor Y subunit A-7	0.03162		IRF123,IRF3653
a indicates accession number deposited in the NCBI dbEST under 'Lib Name', LIBEST_024968 and LIBEST_024969
b Enlisted in Supplementary Document.

## Sheet: SN4
Supplementary Table S6. The list of differentially expressed genes in SN4.
Accessiona	Nomenclature	Symbol	Description	GO enrichment p value	Referenceb	Interacting partners
GR914843	IRF446	AGO4	Protein argonaute 4	0.0047777		IRF199,IRF785,IRF1149
GR912067	IRF19	hh3	Histone H3	0.03162		IRF365,IRF403,IRF1075,IRF796,IRF670,IRF692,IRF570
GR915523	IRF569	HMGB1	High mobility group B protein 1	0.03162		IRF932,IRF1145
GR915975	IRF670	HDT1	Histone deacetylase HDT1	0.011976	Baidyaroy et al., 2002	IRF887,IRF718,IRF365,IRF121,IRF297,IRF403,IRF796,IRF504,IRF692,IRF19
GR916523	IRF796	HTR4	Histone H3.3	0.00042644		IRF1075,IRF692,IRF570,IRF670,IRF3655,IRF4031,IRF19
GR916122	IRF701	TUBA1	Tubulin alpha-1 chain	4.9774e-11		IRF71,IRF1149,IRF887,IRF1132,IRF718,IRF297,IRF121
GR916508	IRF791	nudG	Dynein light chain, cytoplasmic	0.00042644		IRF319,IRF1223,IRF941,IRF456,IRF810
GR912760	IRF71	TUBB7	Tubulin beta-7 chain	0.0044775		IRF701,IRF1149,IRF887,IRF1132,IRF718,IRF297,IRF121
GR917297	IRF932	VATE	V-type proton ATPase subunit E	0.00042644		IRF570,IRF1238,IRF569
GR914122	IRF310	GOS11	Golgi SNAP receptor complex member 1-1	0.0053915	Khan and Hemalatha, 2015	IRF718,IRF319,IRF887,IRF365,IRF121,IRF297,IRF403,IRF692,IRF474,IRF810
GR914606	IRF403	CPUR_01037	Probable COP1-coatomer complex alpha chain of secretory pathway vesicles	0.0053915		IRF941,IRF1145,IRF505,IRF493,IRF887,IRF718,IRF1132,IRF1223,IRF121,IRF717,IRF796,IRF506,IRF1183,IRF504,IRF692,IRF1134,IRF474,IRF570,IRF670,IRF310,IRF3652,IRF19,IRF297
GR915033	IRF474	VAMP726	Putative vesicle-associated membrane protein 726	0.0082238		IRF514,IRF319,IRF692,IRF310,IRF810,IRF4037,IRF887,IRF718,IRF297,IRF121
GR916077	IRF692	Sec13	Protein SEC13 homolog	0.0053915		IRF1145,IRF493,IRF1223,IRF474,IRF570,IRF1183,IRF670,IRF941,IRF310,IRF3658,IRF4035,IRF887,IRF796,IRF19,IRF1132,IRF718,IRF2971,IRF504,IRF506,IRF505,IRF121,IRF717,
GR913344	IRF187	I1M5M5_SOYBN	Uncharacterized protein	0.0082238		IRF887,IRF718,IRF1210,IRF3654,IRF228,IRF297
sp|P40620|HMGL_VICFA	IRF1238	Solyc03g032130.2	Uncharacterized protein	0.00040279		IRF932,IRF1145
GR913565	IRF228	ntf2	Nuclear transport factor 2	0.0053915		IRF887,IRF718,IRF121,IRF297,IRF187
GR916189	IRF718	RAN1A	GTP-binding nuclear protein Ran1A	0.0053915		IRF887,IRF121,IRF71,IRF6921,IRF701,IRF474,IRF570,IRF785,IRF1183,IRF670,IRF310,IRF3650,IRF403,IRF228,IRF187,IRF297,IRF199
GR916913	IRF887	RAN2	GTP-binding nuclear protein Ran-2	0.0053915		IRF701,IRF692,IRF121,IRF71,IRF474,IRF570,IRF785,IRF1183,IRF670,IRF310,IRF365,IRF403,IRF228,IRF718,IRF187,IRF297,IRF199
GR913063	IRF143	FTSH2	ATP-dependent zinc metalloprotease FTSH 2, chloroplastic	0.0028171		IRF1223,IRF565,IRF639,IRF87,IRF293
GR913207	IRF169	SPAC4H3.07c	Putative thiosulfate sulfurtransferase	2.3485e-12		IRF717
GR915525	IRF570	PEX4	Protein PEROXIN-4	0.0053915		IRF932,IRF1223,IRF692,IRF4038,IRF887,IRF796,IRF19,IRF718,IRF2970,IRF121
gb|AAM49801.1|	IRF1149	ATJ1	Chaperone protein dnaJ 1, mitochondrial	0.020587		IRF71,IRF701,IRF446
GR914062	IRF297	RABC2A	Ras-related protein RABC2a	0.00055674		IRF701,IRF8870,IRF718,IRF1211,IRF403,IRF187,IRF71,IRF1183,IRF474,IRF570,IRF6922,IRF785,IRF670,IRF310,IRF365,IRF228,IRF199
GR912976	IRF121	RABA1B	Ras-related protein RABA1b	0.0053915		IRF701,IRF71,IRF6926,IRF4740,IRF570,IRF785,IRF1183,IRF670,IRF310,IRF365,IRF403,IRF887,IRF228,IRF718,IRF187,IRF297,IRF199
ref|NP_001067438.1|	IRF1145	TOM1	Target of Myb protein 1	0.0053915		IRF1223,IRF692,IRF403,IRF1238,IRF569
GR913424	IRF199	TIF4A-1	Eukaryotic initiation factor 4A-1	3.0161e-05		IRF785,IRF8871,IRF1212,IRF297,IRF506,IRF7180,IRF365,IRF446
GR916477	IRF785	TIF4A-3	Eukaryotic initiation factor 4A-3	0.00022037		IRF887,IRF718,IRF121,IRF297,IRF506,IRF365,IRF446,IRF199
GR914047	IRF293	At1g13950	Eukaryotic translation initiation factor 5A-1	0.011315		IRF143,IRF87
GR914318	IRF365	TIF3B1	Eukaryotic translation initiation factor 3 subunit B	0.011315		IRF297,IRF121,IRF1183,IRF319,IRF505,IRF785,IRF199,IRF493,IRF887,IRF718,IRF1223,IRF403,IRF717,IRF187,IRF796,IRF506,IRF504,IRF692,IRF670,IRF310,IRF810,IRF19
GR914891	IRF456	RPL19B	60S ribosomal protein L19-2	3.0161e-05		IRF789,IRF708,IRF87,IRF791,IRF1134
GR915151	IRF493	At4g27130	Protein translation factor SUI1 homolog 1	0.00022037		IRF692,IRF365,IRF403
GR915214	IRF505	RPS8	40S ribosomal protein S8	0.012377		IRF6925,IRF365,IRF403,IRF506
GR915216	IRF506	rpmD	50S ribosomal protein L30	0.0049249		IRF505,IRF6924,IRF785,IRF3656,IRF4032,IRF789,IRF199
GR915245	IRF514	RPL38A	60S ribosomal protein L38	0.001849		IRF474
GR915506	IRF565	At1g13950	Eukaryotic translation initiation factor 5A-1	0.00022037		IRF143,IRF87
GR915810	IRF639	EIFSV1	Eukaryotic translation initiation factor 5A	0.00022037		IRF143,IRF87
GR916145	IRF708	RPL35	60S ribosomal protein L35	3.0161e-05		IRF1183,IRF87,IRF456,IRF789,IRF1134
GR916186	IRF717	NHP2L1	NHP2-like protein 1, N-terminally processed	0.001849		IRF169,IRF941,IRF6927,IRF922,IRF3653,IRF4030
GR916496	IRF789	RPL23AB	60S ribosomal protein L23a-2	0.0049249		IRF506,IRF708,IRF1183,IRF87,IRF456,IRF1134
GR917258	IRF922	RPL37A	60S ribosomal protein L37a	3.0161e-05		IRF717
GR917324	IRF941	RPL18AC	60S ribosomal protein L18a-3	3.0161e-05		IRF692,IRF791,IRF403,IRF717
GR917807	IRF1075	RPL14A	60S ribosomal protein L14-1	0.001849		IRF796,IRF19
GR912817	IRF87	At1g13950	Eukaryotic translation initiation factor 5A-1	0.011315		IRF1134,IRF143,IRF1183,IRF789,IRF456,IRF708,IRF639,IRF565,IRF293
gb|ABB86273.1|	IRF1132	RPS13B	40S ribosomal protein S13-2	3.0161e-05		IRF701,IRF6920,IRF71,IRF403
gb|AAP20221.1|	IRF1223	RPS31	40S ribosomal protein S31	1.7093e-14		IRF692,IRF570,IRF791,IRF3651,IRF403,IRF143,IRF1145
gb|AF293406.1|AF293406	IRF1183	RPL10AA	60S ribosomal protein L10a-1	0.0049249		IRF718,IRF692,IRF887,IRF789,IRF121,IRF1134,IRF708,IRF87,IRF365,IRF4033,IRF297
gb|ABO78746.1|	IRF1134	RPL27AB	60S ribosomal protein L27a-2	3.0161e-05		IRF789,IRF708,IRF456,IRF1183,IRF87,IRF4036
GR914158	IRF319	SAR1B	GTP-binding protein SAR1B	0.0053915		IRF474,IRF310,IRF810,IRF791,IRF365
GR916561	IRF810	Arf79F	ADP-ribosylation factor 1	0.0053915		IRF365,IRF310,IRF319,IRF791,IRF474
GR915210	IRF504	HDA2	Histone deacetylase 2	1.2807e-05		IRF6923,IRF670,IRF3657,IRF4034
a indicates accession number deposited in the NCBI dbEST under 'Lib Name', LIBEST_024968 and LIBEST_024969
b Enlisted in Supplementary Document.

## Sheet: SN5
Supplementary Table S6. The list of differentially expressed genes in SN5.
Accessiona	Nomenclature	Symbol	Description	GO enrichment p value	Referenceb	Interacting partners
GR914238	IRF338	DBP2	ATP-dependent RNA helicase DBP2	0.03162	Vashisht and Tuteja, 2006	IRF785,IRF199,IRF362,IRF944,IRF440,IRF500
GR915210	IRF504	HDA2	Histone deacetylase 2	1.2807e-05	Baidyaroy et al., 2002	IRF11,IRF409,IRF924,IRF670
GR915975	IRF670	HDT1	Histone deacetylase HDT1	0.011976	Baidyaroy et al., 2002	IRF390,IRF276,IRF362,IRF924,IRF649,IRF239,IRF691,IRF440,IRF504,IRF67,IRF4092,IRF160,IRF944,IRF492,IRF53,IRF247,IRF1083,IRF499,IRF135,IRF667,IRF98
GR916386	IRF766	BIG	Auxin transport protein BIG	6.2265e-11		IRF409
GR914162	IRF321	SEC23	Protein transport protein SEC23	0.0024277		IRF4093,IRF362
GR913658	IRF239	K7MY22_SOYBN	Uncharacterized protein	7.6254e-08		IRF1068,IRF390,IRF6910,IRF4400,IRF4096,IRF944,IRF492,IRF924,IRF160,IRF53,IRF247,IRF1083,IRF670,IRF362,IRF499,IRF135,IRF276,IRF667,IRF98
GR914670	IRF409	I1KAV6_SOYBN	Uncharacterized protein	0.012377		IRF11,IRF9442,IRF492,IRF504,IRF766,IRF440,IRF691,IRF924,IRF67,IRF160,IRF531,IRF390,IRF6701,IRF321,IRF911,IRF362
GR915585	IRF589	K7LKL8_SOYBN	Uncharacterized protein	0.03162		IRF390,IRF276,IRF53,IRF667,IRF924,IRF649,IRF188,IRF98,IRF817,IRF751,IRF160
GR915862	IRF649	PHAVU_007G183100g	Uncharacterized protein	0.012377		IRF440,IRF188,IRF817,IRF751,IRF160,IRF589,IRF944,IRF283,IRF53,IRF670,IRF667
GR917786	IRF1068	I3S490_MEDTR	Uncharacterized protein	7.6254e-08		IRF4090,IRF691,IRF239
GR912868	IRF98	I3T4A4_MEDTR	Uncharacterized protein	0.0023572		IRF3902,IRF276,IRF924,IRF492,IRF384,IRF2394,IRF6915,IRF670,IRF188,IRF817,IRF4099,IRF7510,IRF589
GR914306	IRF362	LSM3	U6 snRNA-associated Sm-like protein LSm3	0.0006112		IRF924,IRF321,IRF239,IRF691,IRF500,IRF4095,IRF160,IRF944,IRF338,IRF53,IRF670,IRF785,IRF199,IRF667
GR914807	IRF439	FTSH4	ATP-dependent zinc metalloprotease FTSH 4, mitochondrial	0.0028171		IRF440,IRF944
GR914821	IRF440	ARI7	Probable E3 ubiquitin-protein ligase ARI7	7.6254e-08		IRF409,IRF9440,IRF283,IRF439,IRF338,IRF691,IRF649,IRF670,IRF785,IRF199,IRF239,IRF500
GR916076	IRF691	At3g02290	E3 ubiquitin-protein ligase At3g02290	0.0023572		IRF1068,IRF390,IRF440,IRF409,IRF944,IRF492,IRF924,IRF160,IRF53,IRF247,IRF1083,IRF670,IRF362,IRF239,IRF499,IRF135,IRF276,IRF667,IRF98
GR913697	IRF247	GRF10	14-3-3-like protein GF14 epsilon	0.0099877	Bridges and Moorhead, 2005	IRF239,IRF691,IRF670,IRF135,IRF464,IRF1083,IRF499
GR914003	IRF283	PBP1	Calcium-binding protein PBP1	0.020587		IRF492,IRF944,IRF649,IRF440
GR914937	IRF464	MBF1C	Multiprotein-bridging factor 1c	0.0023572		IRF247,IRF1083,IRF499,IRF135
GR913027	IRF135	GRF11	14-3-3-like protein GF14 omicron	0.0099877	Bridges and Moorhead, 2005	IRF2391,IRF6912,IRF670,IRF464,IRF247,IRF1083,IRF499
GR915188	IRF499	GRF7	14-3-3-like protein GF14 nu	0.012377	Bridges and Moorhead, 2005	IRF1083,IRF247,IRF2390,IRF6911,IRF670,IRF135,IRF464
GR917327	IRF944	GEM1	Mitochondrial Rho GTPase 1	0.012377		IRF439,IRF785,IRF199,IRF362,IRF492,IRF649,IRF239,IRF691,IRF670,IRF440,IRF500,IRF409,IRF283,IRF338
GR917832	IRF1083	GRF2	14-3-3-like protein GF14 omega	0.0099877	Bridges and Moorhead, 2005	IRF247,IRF239,IRF691,IRF670,IRF135,IRF464,IRF499
GR913163	IRF160	BLH1	BEL1-like homeodomain protein 1	0.0044775		IRF911,IRF239,IRF691,IRF409,IRF751,IRF5891,IRF817,IRF9241,IRF649,IRF533,IRF6702,IRF362,IRF188,IRF6672
GR913348	IRF188	BHLH129	Transcription factor bHLH129	0.03162		IRF3901,IRF817,IRF751,IRF160,IRF589,IRF924,IRF649,IRF53,IRF276,IRF667,IRF98
GR913424	IRF199	TIF4A-1	Eukaryotic initiation factor 4A-1	3.0161e-05		IRF785,IRF362,IRF440,IRF500,IRF944,IRF338
GR913971	IRF276	HY5	Transcription factor HY5	0.03162		IRF3900,IRF924,IRF384,IRF2392,IRF6913,IRF188,IRF817,IRF4097,IRF751,IRF589,IRF492,IRF670,IRF98
GR914443	IRF384	zpr1	Zinc finger protein ZPR1 homolog	0.03162	Gupta et al., 2012	IRF390,IRF276,IRF98
GR911991	IRF11	At1g33420	PHD finger protein At1g33420	0.00055674		IRF492,IRF504,IRF409,IRF924
GR915193	IRF500	RH48	Probable DEAD-box ATP-dependent RNA helicase 48	0.03162		IRF4401,IRF9441,IRF338,IRF785,IRF199,IRF362
GR915964	IRF667	HAT7	Homeobox-leucine zipper protein HAT7	0.03162		IRF362,IRF911,IRF924,IRF649,IRF2393,IRF6914,IRF670,IRF188,IRF817,IRF4098,IRF751,IRF160,IRF589,IRF53
GR916304	IRF751	BHLH128	Transcription factor bHLH128	0.00022037		IRF390,IRF5890,IRF817,IRF9240,IRF160,IRF649,IRF532,IRF276,IRF188,IRF6671,IRF982
GR916477	IRF785	TIF4A-3	Eukaryotic initiation factor 4A-3	0.00022037		IRF362,IRF440,IRF500,IRF944,IRF338,IRF199
GR916593	IRF817	BHLH115	Transcription factor bHLH115	0.03162		IRF390,IRF751,IRF160,IRF589,IRF924,IRF649,IRF530,IRF276,IRF188,IRF667,IRF980
GR917266	IRF924	MTR_4g100630	MYB domain containing transcription factor	0.03162		IRF390,IRF911,IRF239,IRF691,IRF188,IRF504,IRF817,IRF11,IRF409,IRF751,IRF160,IRF589,IRF67,IRF53,IRF670,IRF362,IRF276,IRF667,IRF98
GR912563	IRF53	Hdl56	Homeodomain-leucine zipper protein 56	0.0023572		IRF362,IRF911,IRF667,IRF924,IRF649,IRF239,IRF691,IRF670,IRF188,IRF817,IRF4090,IRF751,IRF160,IRF589
GR912666	IRF67	HSFA4C	Heat stress transcription factor A-4c	0.0044775		IRF924,IRF409,IRF6700
GR917010	IRF911	RPL10B	60S ribosomal protein L10-2	2.3485e-12		IRF4094,IRF924,IRF160,IRF53,IRF667
GR914480	IRF390	TGA2	Transcription factor TGA2	0.0023572		IRF4091,IRF751,IRF589,IRF492,IRF817,IRF691,IRF924,IRF384,IRF670,IRF239,IRF276,IRF188,IRF98
GR915150	IRF492	htbA	Histone H2B	0.03162		IRF390,IRF276,IRF239,IRF691,IRF670,IRF11,IRF409,IRF944,IRF283,IRF98
a indicates accession number deposited in the NCBI dbEST under 'Lib Name', LIBEST_024968 and LIBEST_024969
b Enlisted in Supplementary Document.
