# Supplementary material for: Integrative network analyses of wilt transcriptome in chickpea reveal genotype dependent regulatory hubs in immunity and susceptibility
Source: Sci Rep. 2018 Apr 25;8:6528. doi: 10.1038/s41598-018-19919-5 (PMC5916944; doi:10.1038/s41598-018-19919-5)
Supplement: Supplementary file 7 — Supplementary Dataset 6 [file 41598_2018_19919_MOESM7_ESM.xlsx]

## Sheet: Sheet1
Supplementary Dataset 6. Degree of connectivity of DEGs.
Nomenclature	Accession*	Symbol	Description	Localization	Degree of Connectivity
IRF1047	GR917723	At3g01520	Universal stress protein A-like protein	Cell-Membrane	1
IRF1080	GR917826	tiprl	TIP41-like protein	Nucleus	0
IRF1083	GR917832	GRF2	14-3-3-like protein GF14 omega	Cytoplasm	9
IRF111	GR912924	RPL23A	60S ribosomal protein L23	Cytoplasm	1
IRF1120	gb|AC152176.5|	Os01g0679700	60S ribosomal protein L37a	Cytoplasm	1
IRF114	GR912940	At2g45590	Receptor-like serine/threonine-protein kinase At2g45590	Cell-Membrane	16
IRF116	GR912956	RPS20B	40S ribosomal protein S20-2	Cytoplasm	4
IRF117	GR912965	HSP26-A	Probable glutathione S-transferase	Cytoplasm	8
IRF1183	gb|AF293406.1|AF293406	RPL10AA	60S ribosomal protein L10a-1	Cytoplasm	6
IRF1191	emb|CAD56220.1|	RPL11A	60S ribosomal protein L11-1	Cytoplasm	4
IRF121	GR912976	RABA1B	Ras-related protein RABA1b	Cytoplasm	10
IRF1229	emb|AJ004960.1|CAA004960	A4	Elongation factor 1-alpha 4	Cytoplasm	10
IRF14	GR912014	I1NG96_SOYBN	Uncharacterized protein	Cell-Membrane	2
IRF143	GR913063	FTSH2	ATP-dependent zinc metalloprotease FTSH 2, chloroplastic	Cytoplasm-ch	4
IRF144	GR913068	LOC_Os02g48720	ADP,ATP carrier protein, mitochondrial	Cytoplasm	3
IRF158	GR913153	STT3A	Dolichyl-diphosphooligosaccharide--protein glycosyltransferase subunit STT3A	Cytoplasm	5
IRF193	GR913394	KN	Syntaxin-related protein KNOLLE	Cell-Membrane	6
IRF199	GR913424	TIF4A-1	Eukaryotic initiation factor 4A-1	Cytoplasm	4
IRF208	GR913477	CYTI_VIGUN	Cysteine proteinase inhibitor	Cytoplasm	5
IRF213	GR913508	RPL6B	60S ribosomal protein L6-2	Cytoplasm	2
IRF216	GR913520	UBQ11	Ubiquitin	Nucleus	13
IRF225	GR913558	I3SFC9_MEDTR	Uncharacterized protein	Nucleus	5
IRF242	GR913668	RPL8C	60S ribosomal protein L8-3	Cytoplasm	4
IRF247	GR913697	GRF10	14-3-3-like protein GF14 epsilon	Cytoplasm	9
IRF254	GR913763	RPL27AC	60S ribosomal protein L27a-3	Cytoplasm	3
IRF26	GR912205	RPL2	60S ribosomal protein L2	Cytoplasm	2
IRF264	GR913902	RPS15AA	40S ribosomal protein S15a-1	Cytoplasm	0
IRF290	GR914034	SKP1A	SKP1-like protein 1A	Nucleus	6
IRF293	GR914047	At1g13950	Eukaryotic translation initiation factor 5A-1	Cytoplasm	6
IRF295	GR914058	OLA1	Obg-like ATPase 1	Cytoplasm	10
IRF305	GR915245	RPL38A	60S ribosomal protein L38	Cytoplasm	1
IRF310	GR914122	GOS11	Golgi SNAP receptor complex member 1-1	Cytoplasm	7
IRF314	GR914140	At5g63930	Probable leucine-rich repeat receptor-like protein kinase At5g63930	Cell-Membrane	16
IRF317	GR914153	TIP1-1	Aquaporin TIP1-1, N-terminally processed	Cell-Membrane	1
IRF32	GR912265	APK1A	Protein kinase APK1A, chloroplastic	Cytoplasm	30
IRF321	GR914162	SEC23	Protein transport protein SEC23	Cytoplasm	3
IRF339	GR914242	UBC8	Ubiquitin-conjugating enzyme E2 8	Nucleus	4
IRF356	GR914292	At2g41620	Uncharacterized protein At2g41620	Nucleus	0
IRF404	GR914616	CAM7	Calmodulin-7	Cell-Membrane	0
IRF416	GR914697	MED37E	Probable mediator of RNA polymerase II transcription subunit 37e	Cytoplasm	3
IRF431	GR914763	B7FKH5_MEDTR	Putative uncharacterized protein	Nucleus	8
IRF446	GR914843	AGO4	Protein argonaute 4	Cytoplasm	3
IRF450	GR914858	RPP2B	60S acidic ribosomal protein P2-2	Cytoplasm	3
IRF468	GR914968	PHO84	Inorganic phosphate transporter PHO84	Cell-Membrane	0
IRF48	GR912496	At3g15890	PTI1-like tyrosine-protein kinase At3g15890	Cell-Membrane	8
IRF504	GR915210	HDA2	Histone deacetylase 2	Nucleus	5
IRF505	GR915214	RPS8	40S ribosomal protein S8	Cytoplasm	3
IRF51	GR912557	PIP1.4	Probable aquaporin PIP1-4	Cell-Membrane	0
IRF53	GR912563	Hdl56	Homeodomain-leucine zipper protein 56	Nucleus	7
IRF585	GR915562	CYPRO1	Cyprosin (Fragment)	Cytoplasm	2
IRF615	GR915691	ATJ3	Chaperone protein dnaJ 3	Cell-Membrane	5
IRF625	GR915729	ARA12	Subtilisin-like protease	Cell-Wall	4
IRF635	GR915785	CHIT2_TULBA	Chitinase 2	Cell-Wall	0
IRF655	GR915891	UBA1	Ubiquitin-activating enzyme E1 1	Nucleus	3
IRF657	GR915913	MTR_4g076030	Putative uncharacterized protein	Cytoplasm	12
IRF682	GR916052	RPS3A	40S ribosomal protein S3a	Cytoplasm	2
IRF695	GR916089	RBP47	Polyadenylate-binding protein RBP47	Cytoplasm	18
IRF701	GR916122	TUBA1	Tubulin alpha-1 chain	Cell-Wall	5
IRF705	GR916130	UBQ14	Ubiquitin	Nucleus	13
IRF718	GR916189	RAN1A	GTP-binding nuclear protein Ran1A	Nucleus	8
IRF757	GR916343	RPL18B	60S ribosomal protein L18-2	Cytoplasm	1
IRF759	GR916343	RPL18B	60S ribosomal protein L18-2	Cytoplasm	1
IRF767	GR916390	ASK3	Shaggy-related protein kinase gamma	Cell-Membrane	15
IRF77	GR912794	Tbc1d15	TBC1 domain family member 15	Cytoplasm	1
IRF801	GR916535	PP2A4	Serine/threonine-protein phosphatase PP2A-4 catalytic subunit	Nucleus	0
IRF804	GR916543	At2g25110	Stromal cell-derived factor 2-like protein	Cytoplasm	0
IRF817	GR916593	BHLH115	Transcription factor bHLH115	Nucleus	3
IRF858	GR916761	hrf1	Protein transport protein yif1	Cytoplasm	1
IRF870	GR916814	I3SXF6_MEDTR	Uncharacterized protein	Cell-Membrane	0
IRF878	GR916863	I3T380_LOTJA	Uncharacterized protein	Nucleus	0
IRF88	GR912824	PUB6	U-box domain-containing protein 6	Cytoplasm	10
IRF89	GR912826	RBP45	Polyadenylate-binding protein RBP45	Nucleus	11
IRF91	GR912833	RPS18A	40S ribosomal protein S18	Cytoplasm	2
IRF922	GR917258	RPL37A	60S ribosomal protein L37a	Cytoplasm	1
IRF924	GR917266	MTR_4g100630	MYB domain containing transcription factor	Nucleus	7
IRF99	GR912871	CYP19-4	Peptidyl-prolyl cis-trans isomerase CYP19-4	Cytoplasm	6
* indicates accession number deposited in the NCBI dbEST under 'Lib Name', LIBEST_024968 and LIBEST_024969
